# Supplementary material for: Determinants of functional synaptic connectivity among amygdala-projecting prefrontal cortical neurons in male mice
Source: Nat Commun. 2023 Mar 25;14:1667. doi: 10.1038/s41467-023-37318-x (PMC10039875; doi:10.1038/s41467-023-37318-x)
Supplement: Supplementary file 4 — Source Data [file 41467_2023_37318_MOESM4_ESM.zip]

Archive with 26 entries (26 files):
- Source data Figure 1.xlsx
- __MACOSX/._Source data Figure 1.xlsx
- Source data Figure 2.xlsx
- __MACOSX/._Source data Figure 2.xlsx
- Source data Figure 3.xlsx
- __MACOSX/._Source data Figure 3.xlsx
- Source data Figure 4.xlsx
- __MACOSX/._Source data Figure 4.xlsx
- Source data Figure S1.xlsx
- __MACOSX/._Source data Figure S1.xlsx
- Source data Figure S2.xlsx
- __MACOSX/._Source data Figure S2.xlsx
- Source data Figure S3.xlsx
- __MACOSX/._Source data Figure S3.xlsx
- Source data Figure S4.xlsx
- __MACOSX/._Source data Figure S4.xlsx
- Source data Figure S5.xlsx
- __MACOSX/._Source data Figure S5.xlsx
- Source data Figure S6.xlsx
- __MACOSX/._Source data Figure S6.xlsx
- Source data Figure S7.xlsx
- __MACOSX/._Source data Figure S7.xlsx
- Source data Figure S8.xlsx
- __MACOSX/._Source data Figure S8.xlsx
- Source data Figure S10.xlsx
- __MACOSX/._Source data Figure S10.xlsx
