# Supplementary material for: Determinants of functional synaptic connectivity among amygdala-projecting prefrontal cortical neurons in male mice
Source: Nat Commun. 2023 Mar 25;14:1667. doi: 10.1038/s41467-023-37318-x (PMC10039875; doi:10.1038/s41467-023-37318-x)
Supplement: Supplementary file 4 — Source Data [file 41467_2023_37318_MOESM4_ESM.zip › Source data Figure 1.xlsx]

## Sheet: Sheet1
Figure 1f		ΔF/F0							Figure 1g									Figure 1h	Spiral #	Raw GCaMP6s fluorescence (a.u.) in aSCF (without TTX), per cell
		aCSF			aCSF+TTX						aCSF			aCSF+TTX					1	152.538	77.1134	77.9458	96.281	227.696	346.73	61.1521	292.785	359.566	150.187	250.018	64.7428	82.3778	104.664	89.0111	89.1399	88.1493	102.168	90.021	268.152	83.7329	81.2721	90.151	168.166	118.075	101.737	77.823	66.1421	70.6178	79.0492
	Spiral #	Cell 1	Cell 2	Cell 3	Cell 1	Cell 2	Cell 3				Cell 1	Cell 2	Cell 3	Cell 1	Cell 2	Cell 3			2	199.827	75.5144	78.9602	101.964	334.517	562.818	64.0166	500.134	529.871	225.397	428.069	66.6372	91.4165	117.378	97.6637	94.2804	119.376	111.885	105.027	464.717	86.0758	89.8971	104.102	204.555	163.087	127.097	93.0116	65.115	83.3722	86.1665
	1	0	0	0	0	0	0			P(≥1 spikes/spiral)	1	1	1	0	0	0			3	266.178	78.4757	78.3142	109.034	431.393	712.182	61.1576	629.194	659.795	301.974	589.154	61.9502	99.2555	113.481	111.491	102.705	149.428	121.878	127.85	706.681	88.6704	113.148	130.404	247.278	190.141	139.735	116.37	60.2212	97.8827	85.1294
	2	0.5596	0.069	0.2948	-0.0034	0.0068	0.0339			Max ΔF/F0	2.9745	0.295	1.9048	0.0974	0.0465	0.1778			4	323.827	80.1156	78.7765	113.204	496.059	810.248	66.901	713.539	759.805	356.993	709.86	65.8601	99.9552	124.914	119.234	110.532	192.849	145.713	140.335	859.857	86.0592	111.113	159.34	298.682	220.774	161.827	140.447	65.3302	121.184	95.9331
	3	1.0954	0.1115	0.5551	0.0559	0.0256	0.0067			Fluor. slope (mean)	0.2265	0.028	0.1918	0.0037	0.0028	0.0133			5	366.62	84.5271	80.6875	128.007	548.572	878.957	69.8606	798.03	844.691	381.253	797.606	67.4812	106.384	124.4	126.235	118.752	217.847	162.988	157.89	978.925	101.548	128.753	187.201	305.202	235.881	179.666	144.781	64.0973	137.067	89.6897
	4	1.6602	0.1644	0.89	0.0691	0.0217	0.0238			Fluor. slope (upper bound)	0.3386	0.0351	0.2487	0.0115	0.0058	0.025			6	407.05	84.302	84.9165	137.284	578.751	911.885	66.281	844.122	914.463	389.45	860.986	67.7185	106.153	133.98	134.362	121.643	219.24	166.886	167.476	1073.89	94.9093	132.074	200.223	344.216	244.067	195.811	160.421	63.3695	155.562	101.796
	5	2.0614	0.1892	1.2018	0.0503	0.033	0.0936			Fluor. slope (lower bound)	0.1145	0.0209	0.1349	-0.004	-0.0002	0.0016			7	432.274	76.7118	78.5188	153.557	619.414	925.295	68.0476	879.367	947.129	421.08	921.843	65.2727	118.634	127.503	150.055	133.93	251.777	173.614	181.611	1164.7	92.7716	147.139	230.811	349.662	269.326	201.02	166.795	65.0454	156.811	106.56
	6	2.3379	0.2186	1.3416	0.0189	0.0465	0.0698												8	460.658	84.094	75.2898	149.199	646.456	992.153	66.6709	929.718	990.98	431.698	977.711	69.198	119.74	134.783	148.183	139.815	248.086	181.035	199.079	1239.92	98.5747	151.917	240.033	361.612	292.412	222.552	172.498	65.6621	169.331	106.512
	7	2.476	0.2257	1.5689	0.0974	0.0417	0.1414												9	500.143	76.7644	79.0747	155.601	674.77	1006.3	68.6162	939.739	1010.6	434.327	1002.39	70.1914	116.879	137.954	153.42	138.903	262.509	193.158	212.699	1281.12	101.443	152.255	261.953	384.305	309.031	234.847	180.545	67.1881	173.963	110.584
	8	2.7193	0.2298	1.7535	0.0568	0.0244	0.0865												10	525.546	80.6067	83.516	163.68	687.485	1022.36	73.2434	959.753	1050.22	449.152	1039.02	68.3136	124.293	139.326	170.586	150.471	274.373	202.539	218.483	1305.35	102.03	162.257	270.371	383.508	304.848	241.3	191.641	64.3833	181.539	107.946
	9	2.7608	0.2646	1.8663	0.0382	0.0286	0.1778												11	536.224	82.6892	82.5481	165.706	696.264	1040.42	73.99	966.347	1067.49	446.744	1074.04	73.1986	119.158	145.845	163.14	161.436	289.874	199.841	225.687	1340.52	101.584	171.034	265.089	392.533	313.67	258.801	193.133	60.6892	187.944	111.993
	10	2.9745	0.295	1.9048	0.0314	0.028	0.0534												12	566.207	84.8606	81.5769	172.913	709.801	1036.29	70.4729	981.674	1108.88	454.388	1086.35	71.6869	123.725	145.949	171.987	163.522	271.05	211.001	251.386	1350.96	106.985	169.9	282.501	400.138	335.492	261.691	211.562	66.5437	202.987	114.511
																			13	592.864	89.5006	81.1228	176.155	702.843	1013.56	74.7024	982.588	1132.56	452.2	1089.89	71.3285	130.831	143.87	175.561	167.346	284.236	200.412	263.459	1359.12	109.936	174.919	292.581	414.408	349.269	272.45	205.065	61.4115	212.741	116.502
																			14	590.128	86.6565	81.9967	174.543	754.002	1022.62	73.3291	985.169	1153.94	466.207	1105.32	74.1095	125.688	147.803	164.442	180.516	297.266	216.804	261.99	1420.98	112.521	175.8	292.885	415.324	340.68	281.019	210.815	63.0813	214.43	128.746
																			15	615.813	86.552	79.5116	181.682	722.043	1045.51	76.8302	975.187	1121.62	466.044	1134.65	76.8595	130.809	145.448	178.899	183.278	300.221	213.733	273.476	1450.5	113.319	182.439	295.017	410.052	354.485	281.978	203.688	61.9923	223.509	119.465
																			Spiral #	Raw GCaMP6s fluorescence (a.u.) in aSCF+TTX, per cell
																			1	72.6709	53.1665	52.2506	51.2229	113.048	112.388	51.4303	122.815	123.621	119.388	157.275	53.6687	53.4768	56.4303	60.969	54.6875	58.1814	62.526	61.4983	126.918	61.0531	63.6405	61.6056	102.133	74.3131	68.7157	63.7334	69.0188	51.9817	63.2566
																			2	76.3059	50.7843	52.2716	51.2976	157.874	144.752	49.6272	176.845	148.489	130.195	197.945	52.4712	53.7467	59.4159	58.3556	54.5686	62.9087	62.1156	60.9259	140.822	60.7555	59.771	60.8274	107.787	81.0608	66.1759	64.7987	71.4353	49.9076	60.9806
																			3	79.6936	53.2882	51.2494	52.9386	180.965	169.095	51.5741	221.98	167.917	146.036	244.749	53.7384	54.2743	55.0841	57.1056	53.7312	62.9829	63.0277	61.4441	165.267	62.4972	58.9983	55.0111	110.065	75.3567	66.4917	73.1383	67.4015	50.3385	62.4757
																			4	78.4535	52.6737	51.4569	49.8673	213.392	195.447	50.5293	255.312	180.949	162.766	280.932	54.3678	58.7721	59.9403	57.3258	54.2572	67.9956	62.1084	62.3883	195.533	61.3037	60.6399	58.3213	112.428	76.7716	66.2683	81.2185	66.3739	51.4884	59.198
																			5	82.0083	52.0664	50.4143	51.1515	225.237	208.733	50.1012	267.986	188.855	174.657	308.793	52.9165	56.9358	59.5293	60.2129	53.2699	68.219	62.4452	62.2218	212.394	62.0592	59.8457	62.3053	116.832	79.3374	70.5918	80.1117	66.6244	53.4098	60.2998
																			6	88.0183	53.9679	51.1687	53.1366	230.314	216.165	51.0846	286.621	207.308	182.319	328.329	51.7124	55.995	58.4458	61.4137	54.2483	70.1604	62.1444	63.8667	233.883	62.6742	58.4784	59.5929	127.348	78.2804	68.5448	85.3274	66.6007	54.1742	63.4043
																			7	87.5144	56.531	51.2063	51.9215	238.673	218.16	51.7273	296.747	210.137	188.163	357.654	52.8402	57.5962	60.6018	60.8933	56.8689	68.8805	61.6676	61.2235	240.077	59.6952	60.833	66.3048	124.039	75.6493	67.1405	87.8285	69.5061	53.6239	59.458
																			8	89.6322	53.3097	52.3656	53.1825	246.103	227.56	49.578	311.408	227.839	192.925	376.628	53.677	56.1217	63.1665	62.5232	57.495	75.6073	61.521	62.2052	246.265	60.3595	57.4795	63.7837	123.327	73.724	66.9082	86.2362	67.9895	53.8081	60.4972
																			9	93.9165	51.8827	52.531	52.3319	249.634	234.94	49.193	313.346	233.054	196.497	374.086	53.7887	54.531	61.5033	60.3767	55.2439	74.8767	59.0747	62.6787	265.91	66.8147	62.3767	63.1195	128.347	76.7694	71.4856	96.0155	69.99	55.594	60.8059
																			10	91.8385	55.214	52.6587	52.2893	254.847	241.307	50.4082	322.138	231.026	197.59	409.895	52.5492	57.7893	59.745	61.0691	55.7135	80.12	63.2052	61.1576	272.804	60.8794	63.1372	64.5962	126.956	75.8899	71.1637	95.6383	70.24	52.0144	59.6062
																			11	97.9779	52.578	48.9895	50.4972	253.475	234.754	50.9187	335.987	231.232	191.743	404.206	54.6421	56.3225	62.1399	59.9425	56.9834	80.1593	63.1322	64.5354	270.923	62.6576	62.9635	65.6316	134.369	81.073	69.4757	99.5127	69.2417	52.9452	64.0194
																			12	95.1897	53.1875	51.5111	50.8308	263.501	243.091	52.2721	336.107	230.572	213.41	425.402	54.3103	56.7223	60.4087	61.8706	56.0304	79.9873	63.0857	60.182	289.211	61.6527	61.0199	70.5802	129.327	78.0194	72.4126	99.594	66.7572	53.4336	64.4369
																			13	101.26	52.1261	50.8479	52.1914	260.638	252.268	49.8822	332.305	240.93	205.211	435.148	50.3855	58.0111	59.5603	60.245	54.5354	78.9618	64.1311	65.2218	295.922	61.8291	61.1084	62.031	132.216	79.8158	68.8866	103.535	69.2954	55.8877	59.1433
																			14	98.5282	53.005	50.7506	50.6969	264.867	244.384	52.6687	338.863	257.294	213.615	429.867	52.7212	57.3717	58.958	62.1604	54.9126	78.6001	62.4569	64.8816	303.728	65.5116	61.7268	64.0575	132.527	77.2152	67.8086	102.412	67.1621	53.0277	64.0282
																			15	100.768	56.7622	52.198	49.3507	262.619	250.961	48.5525	331.662	254.978	201.233	432.772	54.8468	54.8363	59.047	61.0918	57.9989	84.1847	62.3888	64.2965	316.471	62.7428	58.0044	66.1986	127.508	79.7981	66.7378	100.304	69.5404	54.13	60.9823
																			Slope of GCaMP6s fluorescence trace in aCSF	0.152581	0.0090011	0.00261989	0.0628739	0.0868912	0.0627603	0.0157736	0.0746011	0.0876462	0.0703186	0.114882	0.0125698	0.0340651	0.025012	0.0624686	0.0758821	0.103151	0.0691995	0.132063	0.132908	0.0245496	0.0745201	0.134777	0.0728443	0.0974274	0.107002	0.0895819	-0.00200767	0.125547	0.0368197
																			Slope of GCaMP6s fluorescence trace in aCSF+TTX	0.0270781	0.00232021	-0.000776863	-0.00136197	0.0520622	0.0534591	-0.000339052	0.0665126	0.0553304	0.0425508	0.0898239	3.69993e-05	0.00261817	0.00313274	0.00336345	0.00321884	0.0272056	0.000696834	0.00329058	0.0870808	0.00255816	0.000269354	0.00921054	0.0184797	0.0020631	0.00204602	0.0416458	0.000241794	0.00455292	0.00067495
Figure 1i and Figure S3c	Spiral diameter (µm)	Spiral duration (ms)	Normalized max ΔF/F0											# spikes/spiral											Latency to 1st spike (ms)											Spike jitter (ms)											P(≥1 spike/spiral)
	10	1.625	0.323643	0.736035	0.109068	0.0862412	0.0605913	0.598546	0.0992439	0.472156	0.532256	0.280973	0.0429522	1.95	2.7	0	0.2	0.15	0.45	0.25	1.85	2	1.05	1.05	3.2975	2.0625	NaN	6.43333	7.71667	15.95	7.7	2.8675	4.115	2.2525	10.3767	0.810535	0.340617	NaN	1.23929	1.4373	5.5854	2.97349	0.753636	1.62465	0.459541	3.6222	1	1	0
		3.265	0.511353	0.861234	0.182181	0.252748	0.116706	0.407531	0.184047	0.405059	0.668215	0.29754	0.180794	2.3	2.15	0.2	0.8	0.8	1.9	0.95	1.8	2.15	1	2.05	3.205	2.23	6.125	5.76538	7.85938	8.5175	6.51562	2.8975	3.515	2.4375	6.195	0.529125	0.381272	1.94143	1.2946	2.94444	3.08525	2.84082	0.521252	0.77155	0.444225	1.48642	1	1	0.2
		4.904	0.547651	0.822547	0.237292	0.345299	0.127926	0.399669	0.281814	0.544086	0.723847	0.259462	0.247663	2.55	2	0.45	1	1	2.1	1.25	1.95	2.15	1	2.3	3.4425	2.4175	6.92778	6.53056	6.335	6.205	6	3.4025	3.6875	2.5525	5.87	0.578627	0.43808	1.5393	2.31994	1.1301	1.06843	1.22033	0.680842	0.752343	0.436033	1.01429	1	1	0.45
		6.54	0.650689	0.81393	0.553893	0.428234	0.167212	0.318438	0.288384	0.613358	0.832286	0.299133	0.286922	2.4	2	1	1	1	2.2	1.15	2.1	2.2	1.05	2.45	3.6	2.4875	7.49722	6.3975	6.3575	6.3225	6.1725	3.2975	3.9425	2.67	6.0875	0.593606	0.46732	1.73311	1.24842	0.924986	0.88889	1.01521	0.591714	0.776001	0.501419	0.997612	1	1	0.9
		9.82	0.726236	0.838416	0.561452	0.530923	0.30201	0.63898	0.461729	0.573535	0.75346	0.346619	0.408087	2.3	2	1.1	1	1	2.4	1.1	2.05	2.05	1	2.65	3.8775	2.59	8.1025	6.9775	6.9725	6.825	6.5775	3.415	4.185	2.87	6.5125	0.631097	0.513912	1.3752	1.30419	1.20257	1.04724	1.13131	0.634553	0.832577	0.541052	1.09651	1	1	1
		13.096	0.810327	0.82155	0.688741	0.678519	0.379456	0.751077	0.661342	0.66762	0.823879	0.359963	0.526004	2.1	2	1.2	1.2	1	2.9	1.35	2.2	2.1	1	2.8	3.995	2.6875	8.69	7.5175	7.6125	7.2075	7.1725	3.6325	4.43	2.9525	6.9625	0.626372	0.512444	1.63237	1.41023	1.41485	1.21572	1.38293	0.787948	0.888286	0.513624	1.25937	1	1	1
		16.376	0.85397	0.862041	0.845969	0.8362	0.468254	0.850201	0.659189	0.794277	0.82339	0.436782	0.587382	2.25	1.95	1.35	1.1	1	2.95	1.3	2.2	2.1	1	2.9	4.1625	2.825	8.705	7.9675	7.96	7.6625	7.5025	3.995	4.5725	3.135	7.3025	0.641519	0.584335	1.81991	1.5864	1.45635	1.33553	1.47875	0.792215	0.849841	0.560568	1.37453	1	1	1
		24.568	1	1	0.998741	1	0.642024	0.926674	1	1	0.954745	0.556273	0.660115	2.1	1.9	1.55	1.6	1	3.05	1.75	2.95	1.95	1	3	4.27	2.97	10.395	8.585	8.5875	7.865	8.1425	4.3625	4.8525	3.365	7.7225	0.7424	0.646529	2.20549	1.75994	1.72374	1.51337	1.80039	0.993648	0.973528	0.666314	1.54974	1	1	1
	15	3.557	0.557123	0.524018	0.215078	0.484551	0.441137	0.352008	0.153047	0.530331	0.666904	0.342161	0.501369	2.35	2	0.75	1	1	2.1	1.1	2.1	1.9	1	2.75	3.1925	2.52	6.38571	4.3125	3.46	5.04	5.1175	3.0975	3.0225	2.2025	3.7925	0.346894	0.293975	1.93852	0.589798	0.484659	0.722678	0.865611	0.444106	0.357431	0.282598	0.553048	1	1	0.7
		7.16	0.612923	0.612714	0.464442	0.520232	0.358618	0.803472	0.404268	0.5212	0.644257	0.426417	0.632036	1.85	2	1.15	1	1	2.85	1.2	2.2	1.4	1	2.95	3.4275	2.7125	6.07	4.63	3.7525	5.315	5.2825	3.505	3.2175	2.41	4.1975	0.428423	0.375175	0.807107	0.676563	0.54543	0.678446	0.750662	0.582395	0.523971	0.325091	0.679101	1	1	1
		10.768	0.706213	0.63852	0.491004	0.74787	0.490317	0.727038	0.553003	0.703036	0.744343	0.54503	0.585332	1.9	2	1.3	1	1	3	1	1.95	1.5	1	2.4	3.6275	2.875	6.66	5.01	3.8925	5.615	5.7025	3.7	3.415	2.6375	4.4175	0.509508	0.415331	1.04348	0.724678	0.602249	0.801824	0.870794	0.580608	0.561741	0.424535	0.709573	1	1	1
		14.372	0.762031	0.676332	0.793864	0.739625	0.654376	0.648562	0.574243	0.663197	0.836023	0.66594	0.693518	2	2	1.7	1	1	2.8	1.2	2.05	1.55	1	2.6	3.73	2.9025	7.055	5.2275	4.1775	5.79	6.0075	3.8125	3.535	2.745	4.655	0.51921	0.474751	1.15313	0.788816	0.641847	0.890239	0.937561	0.654313	0.495533	0.435256	0.738936	1	1	1
		17.98	0.830668	0.763411	0.885359	0.794732	0.872734	0.659538	0.663127	0.716474	0.91892	0.749458	0.753436	1.95	1.95	2	1	1	3.05	1.15	2.1	1.65	1	2.7	3.88	3.0225	7.67	5.465	4.315	5.78	6.21	3.92	3.645	2.7375	4.8275	0.546135	0.461826	1.37174	0.838404	0.703207	0.900789	1.05775	0.702514	0.50155	0.440357	0.770249	1	1	1
		25.188	0.95555	0.840823	1	0.909548	1	1	0.88058	0.882106	1	1	1	1.7	1.9	2.3	1	1	3.35	1.15	2.25	1.3	1	2.95	4.0225	3.145	7.865	5.745	4.45	6.0275	6.6625	4.1475	3.7975	2.98	5.05	0.640821	0.592697	1.5819	0.91607	0.708222	1.07953	1.31488	0.834846	0.581395	0.517687	0.889411	1	1	1
	20	6.252	0.366929	0.392888	0.268921	0.347288	0.329793	0.317512	0.292896	0.305256	0.394277	0.234822	0.438832	2.2	2	1.1	1	1	2.4	1.25	2.1	1.5	1	3.05	4.2175	3.4275	6.89	5.235	3.365	5.4525	5.445	4.0625	3.855	3.24	4.3525	0.287125	0.30456	0.773509	0.454828	0.395401	0.568348	0.567752	0.430689	0.336741	0.239846	0.520494	1	1	1
		12.59	0.433249	0.464532	0.394723	0.507325	0.429865	0.414208	0.430308	0.428607	0.484216	0.411125	0.568963	2	1.95	1.4	1	1	3.05	1.3	2.25	1.55	1	2.05	4.415	3.6075	7.81	5.64	3.6725	5.9975	5.9675	4.3625	3.9825	3.3925	4.6175	0.381169	0.367164	1.29864	0.638378	0.524524	0.771273	0.820987	0.489327	0.371085	0.310464	0.662387	1	1	1
		18.93	0.507542	0.541188	0.569153	0.507555	0.624003	0.402334	0.503165	0.468065	0.563029	0.51209	0.674037	1.95	1.8	2	1	1	2.75	1.15	2.1	1.4	1	2.5	4.5175	3.7275	8.6625	5.9075	3.815	6.0775	6.3975	4.655	4.23	3.6075	4.8825	0.43958	0.507438	1.78288	0.788949	0.633308	0.880412	0.999009	0.64602	0.449678	0.365368	0.739892	1	1	1
		25.27	0.58991	0.588034	0.689049	0.619242	0.716654	0.562211	0.596215	0.460745	0.650963	0.69292	0.902592	1.9	1.7	2.3	1	1	3.3	1.1	2.3	1.35	1	2.3	4.6175	3.795	9.3625	6.2025	4.0625	6.3575	6.7725	4.78	4.37	3.645	5.0325	0.485656	0.546255	1.81085	0.906334	0.71926	0.99423	1.27119	0.705132	0.492683	0.438868	0.830548	1	1	1
		ISI (ms)	Normalized max ΔF/F0											# spikes/spiral											Latency to 1st spike (ms)											Spike jitter (ms)											P(≥1 spike/spiral)
		359.226	0.654819	0.987605	0.502736	0.807079	0.252312	0.806113	1	0.738386	0.599038	0.427882	0.649168	3.15	2.45	1.05	1.45	1	2.85	1.5	2.6	3	1	3.2	3.2175	2.0525	6.4025	4.375	3.25	4.005	4.605	2.5775	3.0525	1.6875	3.1725	0.251456	0.169733	2.24678	0.387128	0.243332	0.305606	0.399309	0.291762	0.252605	0.10867	0.316841	1	1	1
		330.773	0.717789	0.93684	0.867041	0.859075	0.269077	0.50556	0.570366	0.750886	0.64436	0.638585	0.637259	3.1	2.4	1	1.25	1	2.8	1.45	2.5	2.95	1.05	3.15	3.2575	2.085	6.0825	4.4475	3.355	4.1	4.7425	2.525	3.1575	1.735	3.2925	0.214767	0.142441	1.75516	0.38678	0.277157	0.322817	0.468277	0.30758	0.224356	0.126803	0.304473	1	1	1
		298.763	0.869046	0.999729	0.662546	0.631665	0.294507	0.719866	0.203556	0.563241	0.75944	0.631448	0.607376	3.1	2.45	1.1	1.2	1.05	2.8	1.2	2.3	2.9	1.2	3.2	3.28	2.115	6.0925	4.4675	3.4075	4.11	4.8175	2.6725	3.18	1.7475	3.2525	0.211137	0.146089	1.53394	0.397782	0.323743	0.337795	0.431727	0.266791	0.206729	0.131264	0.336575	1	1	1
		270.309	0.873032	1	0.688828	0.775124	0.360203	0.55055	0.826505	0.780381	0.825102	0.878592	0.752756	3.05	2.35	0.8	1.1	1.05	2.7	1.3	2.35	2.75	1.5	3.1	3.3175	2.165	7.06	4.5325	3.4575	4.095	4.8675	2.8525	3.1975	1.79	3.3275	0.209809	0.146089	1.83081	0.395792	0.316342	0.330828	0.503481	0.238126	0.231968	0.126283	0.318911	1	1	0.75
		234.742	0.91611	0.946976	0.713508	0.736894	0.425605	0.758392	0.717277	0.851798	0.925019	0.722475	0.81133	2.95	2.5	1	1	1.15	2.4	1.2	2.3	2.7	1.45	3.1	3.3725	2.1625	6.93684	4.515	3.5075	4.2525	5.04	2.995	3.2075	1.8175	3.3975	0.226225	0.160489	1.85808	0.421183	0.327782	0.351117	0.528055	0.26102	0.275908	0.116161	0.357798	1	1	0.95
		199.175	1	0.94277	0.999988	0.639598	0.588968	0.75267	0.861678	0.723328	0.94492	0.971534	0.921587	2.8	2.2	1.1	1.05	1.05	2.4	1.15	2.1	2.65	1.25	3.1	3.3925	2.21	5.745	4.525	3.6125	4.2325	5.0875	2.84	3.2275	1.88	3.495	0.234114	0.158612	1.01358	0.467496	0.38487	0.356251	0.585544	0.280319	0.283064	0.135141	0.395002	1	1	1
		174.278	0.99718	0.890442	1	0.725681	0.567569	0.877361	0.70045	1	1	0.965928	0.867651	2.6	2.1	1.05	1.05	1	2.6	1.1	2.2	2.65	1.55	3.2	3.4525	2.2375	6.0525	4.6	3.6175	4.4425	5.2475	3.08	3.31	1.9525	3.5425	0.234787	0.188397	1.24884	0.520627	0.357725	0.497963	0.670914	0.351837	0.277014	0.184587	0.487279	1	1	1
		149.381	0.913493	0.945484	0.923952	0.931207	0.691796	0.990565	0.83006	0.621849	0.900251	0.787001	0.995325	2.5	2.05	1	1.05	1	2.45	1.1	2.2	2.2	1.4	3.2	3.495	2.295	6.53421	4.595	3.6425	4.6475	5.53	3.21	3.2175	2.01	3.6475	0.279049	0.249156	1.66091	0.515522	0.388748	0.517452	0.819082	0.34051	0.285286	0.180351	0.438141	1	1	0.95
		124.484	0.843295	0.903519	0.926891	0.728313	0.874685	0.954871	0.601058	0.841699	0.834875	0.9407	1	2.35	2	1.05	1.05	1.05	2.35	1.1	2.1	2.2	1.2	2.95	3.55	2.3925	7.09	4.575	3.7125	4.85	5.5275	3.26	3.3275	2.105	3.755	0.265568	0.216597	2.46003	0.531755	0.427623	0.592275	0.867615	0.408978	0.251561	0.220585	0.502599	1	1	1
		99.588	0.931603	0.855555	0.928936	0.844503	1	1	0.786767	0.678559	0.767343	0.767593	0.838159	2.25	2.05	0.95	1.05	1	2.2	1.1	2.05	2.15	1.05	2.7	3.565	2.4675	6.29722	4.595	3.655	4.805	5.81	3.3375	3.3475	2.21	3.7075	0.264625	0.312155	1.61404	0.557225	0.408431	0.66271	1.28796	0.414181	0.25878	0.232039	0.464326	1	1	0.9
		74.691	0.88231	0.904909	0.965306	0.928481	0.882294	0.892457	0.710071	0.769171	0.693365	0.843147	0.777671	2	1.65	0.85	1.05	1	2.1	1	1.8	1.9	1.05	2.5	3.435	2.5025	6.46765	4.3675	3.475	4.7625	5.2525	3.4825	3.3475	2.32	3.7	0.260111	0.369023	1.76085	0.469119	0.508222	0.588458	0.967155	0.479933	0.274089	0.332613	0.452769	1	1	0.85
		49.794	0.785118	0.738097	0.839588	0.892732	0.623457	0.762051	0.825842	0.904394	0.541288	0.874256	0.61463	1.35	1.05	0.7	1	1	1.95	1.05	1.2	1.25	1.05	2.05	3.1275	2.41053	5.60357	3.895	2.82	4.5575	4.6125	3.32	3.1875	2.3475	3.41	0.264314	0.356128	1.46936	0.480652	0.501419	0.533429	0.850986	0.538858	0.350517	0.412462	0.54546	1	0.95	0.7
		28.454	0.780819	0.793347	0.721815	1	0.886695	0.273309	0.96527	0.426563	0.454514	1	0.483142	1.35	0.75	0.7	1	1	1.2	1	1.2	1.15	0.85	1.3	2.815	2.25769	4.86071	3.515	2.63158	3.5625	4.0875	2.8725	2.99444	2.32941	3.1125	0.404937	0.330307	1.50258	0.751857	0.601667	0.168488	0.846957	0.946667	0.458543	0.458959	0.562156	1	0.65	0.7
		Light power (mW)	Normalized max ΔF/F0											# spikes/spiral											Latency to 1st spike (ms)											Spike jitter (ms)											P(≥1 spike/spiral)
		5.4	0.0460327	0.0923121	0.0871283	0.0254689	0.0238164	0.159658	0.157704	0.0308078	0.112297	0.0193991		0	2.2	0	0	0.15	0	0.75	0.8	1.95	1.1		NaN	3.9925	NaN	NaN	11.85	NaN	10.8	11.2	4.0825	13.6147		NaN	0.431422	NaN	NaN	0.3	NaN	4.21234	3.38901	0.657202	4.28835		0	1	0
		6.78	0.0528468	0.16901	0.0755156	0.0178419	0.0561977	0.126369	0.148543	0.0750188	0.147145	0.0678203		0.65	2.2	0	0	0.9	0.2	1.05	1.6	1.5	1.75		9.5625	3.33	NaN	NaN	8.13333	14.15	7.23421	7.1025	3.4425	7.91		1.73482	0.403407	NaN	NaN	2.07506	0	1.41569	1.35855	0.569458	1.6933		0.6	1	0
		8.33	0.117143	0.27055	0.0355604	0.0197196	0.177885	0.275643	0.153769	0.162238	0.290761	0.145644		1.15	2.3	0	0.05	1	0.7	1.2	1.85	1.25	2.15		6.5	3.0475	NaN	7.3	5.3575	15.74	5.175	5.32	3.005	5.6325		1.0988	0.355585	NaN	0	0.685618	4.79262	0.744011	0.793294	0.399638	0.816487		1	1	0
		10.1	0.17725	0.387608	0.110411	0.0673363	0.324562	0.120112	0.263966	0.334861	0.297872	0.248236		1.45	2.1	0	0.45	1.05	1.6	1.35	2.15	1.35	2.35		4.965	2.745	NaN	7.85556	4.4	11.9722	4.355	4.48	2.73	4.4875		0.512758	0.344849	NaN	1.60243	0.480679	4.45106	0.557933	0.514628	0.385732	0.520848		1	1	0
		11.9	0.266266	0.521303	0.100026	0.312296	0.561385	0.290935	0.272919	0.495228	0.713818	0.401756		1.8	1.9	0.15	0.95	1	2	1.65	2.3	1.05	2.7		4.2525	2.4675	10.4833	6.18889	3.9025	6.855	3.84	3.95	2.4875	3.9675		0.340848	0.295259	3.22542	1.67196	0.447059	1.73084	0.405099	0.422399	0.310719	0.49664		1	1	0.15
		13.9	0.474195	0.681445	0.312691	0.454432	0.763895	0.281471	0.406873	0.599744	0.505453	0.587692		2.25	2	0.6	1.1	1	2.1	1.9	2.15	1	2.8		3.815	2.2925	8.0625	4.89	3.4225	4.995	3.435	3.49	2.245	3.54		0.292494	0.264214	2.30031	0.828378	0.507956	0.649551	0.405586	0.358946	0.294645	0.485744		1	1	0.6
		16.1	0.586875	0.711332	0.589172	0.647656	0.950743	0.828519	0.546717	0.745405	0.646924	0.822173		2.35	1.9	0.9	1.05	1	2.4	2	2.2	1	2.95		3.4675	2.2025	6.16176	4.1525	3.15	4.41	3.195	3.1775	2.095	3.3025		0.254577	0.212426	1.40874	0.464383	0.443075	0.473638	0.359788	0.342005	0.286953	0.484082		1	1	0.85
		18.5	1	1	1	1	1	1	1	1	1	1		2.55	1.55	1.1	1	1	2.7	2	2.1	1	3		3.1475	2.0575	5.125	3.7825	2.6775	3.905	2.96	2.93	2	3.02		0.271194	0.183012	1.03612	0.396456	0.444106	0.450586	0.357844	0.346182	0.257007	0.426553		1	1	1
[truncated: 615 more columns]
