# Supplementary material for: Determinants of functional synaptic connectivity among amygdala-projecting prefrontal cortical neurons in male mice
Source: Nat Commun. 2023 Mar 25;14:1667. doi: 10.1038/s41467-023-37318-x (PMC10039875; doi:10.1038/s41467-023-37318-x)
Supplement: Supplementary file 4 — Source Data [file 41467_2023_37318_MOESM4_ESM.zip › Source data Figure 2.xlsx]

## Sheet: Sheet1
Figure 2b	EPSC time relative to stimulation onset (ms)		Figure 2e	False positive rate (1-specificity)	True positive rate (recall)		Figure 2f	Threshold	Precision	Recall
Only events within a time window of ±50 ms from stim	-39.1996			0	0			0	0.0232647	1
See Figure caption in the manuscript for details and for the Gamma parameter fits	-29.3496			0	0.279835			0.02	0.0264073	1
	35.8088			0	0.283951			0.04	0.0320369	1
	-30.3493			0	0.288066			0.06	0.038052	1
	-26.3493			0	0.292181			0.08	0.0441525	0.995885
	9.45073			0	0.296296			0.1	0.0510549	0.995885
	-34.3987			0	0.300412			0.12	0.0587094	0.995885
	-20.8987			0	0.304527			0.14	0.0677112	0.995885
	-27.9985			0	0.308642			0.16	0.0770455	0.995885
	-36.1349			0	0.312757			0.18	0.0883534	0.995885
	29.5261			0	0.316872			0.2	0.100415	0.995885
	-31.9978			0	0.320988			0.22	0.112349	0.995885
	39.2023			0	0.325103			0.24	0.127301	0.995885
	-9.0977			0	0.329218			0.26	0.144305	0.995885
	-19.1476			0	0.333333			0.28	0.161441	0.995885
	-11.1476			0	0.337449			0.3	0.179392	0.995885
	-21.1685			0	0.341564			0.32	0.200497	0.995885
	14.7822			0	0.345679			0.34	0.224074	0.995885
	-11.0475			0	0.349794			0.36	0.239325	0.99177
	17.4526			0	0.353909			0.38	0.266371	0.987654
	-26.7231			0	0.358025			0.4	0.292176	0.983539
	-23.8467			0	0.36214			0.42	0.319092	0.983539
	-16.4465			0	0.366255			0.44	0.349415	0.983539
	40.7147			0	0.37037			0.46	0.386731	0.983539
	49.4536			0	0.374486			0.48	0.413495	0.983539
	-48.8464			0	0.378601			0.5	0.444238	0.983539
	-31.5892			0	0.382716			0.52	0.478958	0.983539
	10.1003			0	0.386831			0.54	0.525386	0.979424
	-48.1551			0	0.390947			0.56	0.555556	0.967078
	38.4043			0	0.395062			0.58	0.583541	0.962963
	1.85434			0	0.399177			0.6	0.619681	0.958848
	-16.4456			0	0.403292			0.62	0.660057	0.958848
	39.8544			0	0.407407			0.64	0.683432	0.950617
	5.55457			0	0.411523			0.66	0.704615	0.942387
	-37.9454			0	0.415638			0.68	0.745928	0.942387
	-16.4591			0	0.419753			0.7	0.771044	0.942387
	-23.9448			0	0.423868			0.72	0.800699	0.942387
	-18.8447			0	0.427984			0.74	0.820789	0.942387
	15.1554			0	0.432099			0.76	0.832727	0.942387
	-37.1446			0	0.436214			0.78	0.857143	0.938272
	48.0554			0	0.440329			0.8	0.882353	0.925926
	-9.52769			0	0.444444			0.82	0.905738	0.909465
	-19.2437			0	0.44856			0.84	0.92827	0.90535
	-22.7436			0	0.452675			0.86	0.939914	0.901235
	22.4467			0	0.45679			0.88	0.951965	0.897119
	25.2505			0	0.460905			0.9	0.959641	0.880658
	-11.9311			0	0.465021			0.92	0.97235	0.868313
	-11.8358			0	0.469136			0.94	0.976303	0.847737
	37.7073			0	0.473251			0.96	0.985075	0.814815
	29.0502			0	0.477366			0.98	0.994413	0.73251
	34.0428			0	0.481481			1	1	0.279835
	-35.2925			0	0.485597
	-1.19192			0	0.489712
	31.7082			0	0.493827
	25.0552			0	0.497942
	17.5315			0	0.502058
	-12.5908			0	0.506173
	-38.4907			0	0.510288
	6.50928			0	0.514403
	40.8093			0	0.518519
	-11.6481			0	0.522634
	-26.9405			0	0.526749
	-1.09609			0	0.530864
	20.2013			0	0.534979
	-21.717			0	0.539095
	34.1185			0	0.54321
	26.6455			0	0.547325
	39.2577			0	0.55144
	-48.257			0	0.555556
	-19.529			0	0.559671
	-45.4781			0	0.563786
	42.5303			0	0.567901
	-38.2332			0	0.572016
	5.07235			0	0.576132
	12.0614			0	0.580247
	22.1521			0	0.584362
	42.1829			0	0.588477
	-25.7064			0	0.592593
	24.3121			0	0.596708
	-26.3878			0	0.600823
	31.2123			0	0.604938
	28.4609			0	0.609053
	14.3131			0	0.613169
	-32.6324			0	0.617284
	27.3132			0	0.621399
	41.1132			0	0.625514
	-13.3868			0	0.62963
	-31.3868			0	0.633745
	-24.8002			0	0.63786
	9.64552			0	0.641975
	2.40986			0	0.646091
	-31.302			0	0.650206
	-21.2937			0	0.654321
	7.70862			0	0.658436
	-3.236			0	0.662551
	-44.3358			0	0.666667
	31.4643			0	0.670782
	15.1149			9.802e-05	0.670782
	33.5149			9.802e-05	0.674897
	23.915			9.802e-05	0.679012
	23.7982			9.802e-05	0.683128
	-27.1349			9.802e-05	0.687243
	19.5653			9.802e-05	0.691358
	12.1976			9.802e-05	0.695473
	-8.38415			9.802e-05	0.699588
	4.41585			9.802e-05	0.703704
	47.4887			9.802e-05	0.707819
	34.6661			9.802e-05	0.711934
	-19.0339			9.802e-05	0.716049
	-49.2332			9.802e-05	0.720165
	-40.7322			9.802e-05	0.72428
	-23.733			9.802e-05	0.728395
	-36.3674			9.802e-05	0.73251
	-15.6822			9.802e-05	0.736626
	3.28179			9.802e-05	0.740741
	21.5637			9.802e-05	0.744856
	-37.482			9.802e-05	0.748971
	21.9796			9.802e-05	0.753086
	-7.98124			9.802e-05	0.757202
	27.7782			0.00019604	0.757202
	9.78999			0.00019604	0.761317
	46.1009			0.00019604	0.765432
	-35.2303			0.00019604	0.769547
	16.2698			0.00019604	0.773663
	-21.6302			0.00019604	0.777778
	-4.98431			0.00019604	0.781893
	-41.03			0.00019604	0.786008
	4.23235			0.00019604	0.790123
	7.46086			0.00019604	0.794239
	-46.4368			0.00019604	0.798354
	-23.9432			0.00019604	0.802469
	22.4708			0.00029406	0.802469
	-33.9053			0.00029406	0.806584
	-19.6289			0.00029406	0.8107
	-13.2736			0.00029406	0.814815
	25.3719			0.00029406	0.81893
	7.37195			0.00029406	0.823045
	-22.428			0.00029406	0.82716
	41.1588			0.00029406	0.831276
	-9.87206			0.00029406	0.835391
	-0.42708			0.00029406	0.839506
	35.873			0.00039208	0.839506
	29.4536			0.00039208	0.843621
	8.47385			0.0004901	0.843621
	3.76249			0.0004901	0.847737
	-1.27537			0.0004901	0.851852
	25.8249			0.00058812	0.851852
	-38.0665			0.00058812	0.855967
	-34.2358			0.00058812	0.860082
	-41.4245			0.00058812	0.864198
	35.9454			0.00058812	0.868313
	-30.934			0.00058812	0.872428
	-25.5243			0.00068614	0.872428
	8.4757			0.00068614	0.876543
	18.8758			0.00078416	0.876543
	15.276			0.00078416	0.880658
	18.6265			0.00088218	0.880658
	-10.9232			0.0009802	0.880658
	-45.7231			0.0009802	0.884774
	11.0232			0.0009802	0.888889
	14.6242			0.00107822	0.888889
	-8.87524			0.00107822	0.893004
	10.5242			0.00107822	0.897119
	-0.372408			0.00107822	0.901235
	12.2276			0.00117624	0.901235
	-36.0724			0.00127426	0.901235
	8.52764			0.00137228	0.901235
	-6.43572			0.00137228	0.90535
	9.47773			0.0014703	0.90535
	12.8777			0.00156832	0.90535
	47.2778			0.00166634	0.90535
	12.7778			0.00166634	0.909465
	3.87782			0.00176436	0.909465
	13.2778			0.00186238	0.909465
	-31.0222			0.0019604	0.909465
	8.77787			0.00205842	0.909465
	10.2285			0.00215644	0.909465
	-22.4715			0.00225446	0.909465
	10.3285			0.00235248	0.909465
	49.3267			0.0024505	0.909465
	-48.9733			0.00254852	0.909465
	8.82857			0.00254852	0.91358
	17.8786			0.00264654	0.91358
	-27.6491			0.00274456	0.91358
	-24.6091			0.00274456	0.917695
	6.85402			0.00274456	0.921811
	20.0508			0.00284258	0.921811
	13.7424			0.0029406	0.921811
	20.4788			0.0029406	0.925926
	6.67888			0.0029406	0.930041
	46.0789			0.00303862	0.930041
	-36.5705			0.00313664	0.930041
	-24.6704			0.00323466	0.930041
	-35.0203			0.00323466	0.934156
	3.97972			0.00333268	0.934156
	14.4713			0.00333268	0.938272
	24.6143			0.0034307	0.938272
	-41.4627			0.00352872	0.938272
	11.1806			0.00362674	0.938272
	10.1713			0.00372476	0.938272
	-17.7059			0.00382278	0.938272
	-23.7242			0.0039208	0.938272
	-25.4222			0.00401882	0.938272
	-14.8217			0.00411684	0.938272
	44.2815			0.00421486	0.938272
	49.5664			0.00431288	0.938272
	-48.7336			0.0044109	0.938272
	3.38166			0.00450892	0.938272
	12.4825			0.00450892	0.942387
	-4.31742			0.00460694	0.942387
	20.2826			0.00470496	0.942387
	-25.6357			0.00480298	0.942387
	-20.4226			0.004901	0.942387
	33.5291			0.00499902	0.942387
	49.7502			0.00509704	0.942387
	-48.5498			0.00519506	0.942387
	-43.5734			0.00529308	0.942387
	25.8828			0.0053911	0.942387
	-35.1166			0.00548912	0.942387
	5.76851			0.00558714	0.942387
	34.2838			0.00568516	0.942387
	-8.16871			0.00578318	0.942387
	-5.37072			0.0058812	0.942387
	8.47818			0.00597922	0.942387
	35.1107			0.00607724	0.942387
	29.4345			0.00617526	0.942387
	4.92268			0.00627328	0.942387
	-31.0475			0.0063713	0.942387
	1.66702			0.00646932	0.942387
	-34.5654			0.00656734	0.942387
	48.954			0.00666536	0.942387
	-49.396			0.00676338	0.942387
	-37.0647			0.0068614	0.942387
	26.3353			0.00695942	0.942387
	12.3137			0.00705744	0.942387
	30.388			0.00715546	0.942387
	29.4609			0.00725348	0.942387
	-25.3723			0.0073515	0.942387
	0.825445			0.00744952	0.942387
	-6.003			0.00754754	0.942387
	44.3366			0.00764556	0.942387
	-12.1634			0.00774358	0.942387
	-11.3134			0.0078416	0.942387
	-4.96279			0.00793962	0.942387
	32.3372			0.00803764	0.942387
	-19.596			0.00813566	0.942387
	11.8363			0.00823368	0.942387
	0.737438			0.0083317	0.942387
	27.9876			0.00842972	0.942387
	11.0186			0.00852774	0.942387
	-24.6998			0.00862576	0.942387
	-17.0236			0.00872378	0.942387
	9.53905			0.0088218	0.942387
	-28.2617			0.00891982	0.942387
	-22.7114			0.00901784	0.942387
	-41.2488			0.00911586	0.942387
	-34.3634			0.00921388	0.942387
	-26.9813			0.0093119	0.942387
	-25.4601			0.00940992	0.942387
	-21.8196			0.00950794	0.942387
	22.0896			0.00950794	0.946502
	9.75044			0.00960596	0.946502
	15.186			0.00960596	0.950617
	-22.7049			0.00970398	0.950617
	8.26759			0.009802	0.950617
	22.8671			0.00990002	0.950617
	40.8864			0.00999804	0.950617
	-22.0277			0.0100961	0.950617
	8.67185			0.0101941	0.950617
	8.6771			0.0102921	0.950617
	-23.8643			0.0103901	0.950617
	8.75122			0.0104881	0.950617
	12.7823			0.0105862	0.950617
	9.41829			0.0106842	0.950617
	13.4662			0.0107822	0.950617
	39.4049			0.0108802	0.950617
	9.1904			0.0109782	0.950617
	9.54888			0.0110763	0.950617
	43.3597			0.0111743	0.950617
	9.61154			0.0111743	0.954733
	14.4501			0.0112723	0.954733
	25.5866			0.0113703	0.954733
	22.3411			0.0114683	0.954733
	32.2413			0.0114683	0.958848
	48.91			0.0115664	0.958848
	-49.39			0.0116644	0.958848
	-13.9871			0.0117624	0.958848
	-2.26346			0.0118604	0.958848
	7.53958			0.0119584	0.958848
	-18.347			0.0120565	0.958848
	-14.4514			0.0121545	0.958848
	-3.45789			0.0122525	0.958848
	-12.9078			0.0123505	0.958848
	-46.6155			0.0124485	0.958848
	-9.00631			0.0125466	0.958848
	-20.0568			0.0126446	0.958848
	29.9433			0.0127426	0.958848
	-33.1663			0.0128406	0.958848
	-1.47379			0.0129386	0.958848
	-33.7559			0.0130367	0.958848
	-30.1057			0.0131347	0.958848
	8.69512			0.0132327	0.958848
	-45.7137			0.0133307	0.958848
	10.6954			0.0134287	0.958848
	-35.8358			0.0135268	0.958848
	30.3461			0.0136248	0.958848
	4.72204			0.0137228	0.958848
	26.9482			0.0138208	0.958848
	-11.2676			0.0139188	0.958848
	-1.29105			0.0140169	0.958848
	42.1098			0.0141149	0.958848
	-42.7482			0.0142129	0.958848
	-46.553			0.0143109	0.958848
	-25.553			0.0144089	0.958848
	-48.1529			0.014507	0.958848
	14.7307			0.014605	0.958848
	42.098			0.014703	0.958848
	-19.0625			0.014801	0.958848
	-39.9523			0.014899	0.958848
	39.049			0.014899	0.962963
	23.4491			0.0149971	0.962963
	-18.4651			0.0150951	0.962963
	10.1443			0.0151931	0.962963
	-45.7641			0.0152911	0.962963
	-9.28242			0.0153891	0.962963
	28.2423			0.0154872	0.962963
	12.1493			0.0155852	0.962963
	-17.8566			0.0156832	0.962963
	20.7667			0.0157812	0.962963
	-29.1499			0.0158792	0.962963
	-15.2764			0.0159773	0.962963
	2.82407			0.0160753	0.962963
	-8.0251			0.0161733	0.962963
	40.0029			0.0162713	0.962963
	6.65656			0.0163693	0.962963
	41.8875			0.0164674	0.962963
	-22.3969			0.0165654	0.962963
	7.0031			0.0166634	0.962963
	-10.6969			0.0167614	0.962963
	26.4147			0.0168594	0.962963
	-15.5461			0.0169575	0.962963
	31.054			0.0169575	0.967078
	-45.4578			0.0170555	0.967078
	22.8971			0.0171535	0.967078
	-22.9951			0.0172515	0.967078
	-24.3951			0.0173495	0.967078
	-5.82722			0.0174476	0.967078
	28.7458			0.0175456	0.967078
	17.4586			0.0176436	0.967078
	20.262			0.0177416	0.967078
	42.1055			0.0178396	0.967078
	-17.8022			0.0179377	0.967078
	-0.597915			0.0180357	0.967078
	-14.3448			0.0181337	0.967078
	25.4972			0.0182317	0.967078
	13.4066			0.0183297	0.967078
	3.30667			0.0184278	0.967078
	-32.7179			0.0185258	0.967078
	-21.9686			0.0186238	0.967078
	35.8068			0.0187218	0.967078
	-7.69306			0.0188198	0.967078
	22.907			0.0189179	0.967078
	-0.593009			0.0190159	0.967078
	23.807			0.0191139	0.967078
	13.2681			0.0192119	0.967078
	28.4576			0.0193099	0.967078
	-0.966233			0.019408	0.967078
	47.1577			0.019506	0.967078
	38.1237			0.019604	0.967078
	40.5404			0.019702	0.967078
	13.6512			0.0198	0.967078
	46.1916			0.0198	0.971193
	21.3917			0.0198981	0.971193
	-5.44199			0.0199961	0.971193
	24.1785			0.0199961	0.975309
	44.5086			0.0200941	0.975309
	-9.59134			0.0200941	0.979424
	33.996			0.0201921	0.979424
	39.6706			0.0202901	0.979424
	44.1752			0.0203882	0.979424
	31.7089			0.0204862	0.979424
	4.25751			0.0205842	0.979424
	-10.6902			0.0206822	0.979424
	27.4758			0.0207802	0.979424
	-47.9884			0.0208783	0.979424
	-35.8881			0.0209763	0.979424
	7.77379			0.0210743	0.979424
	46.5156			0.0211723	0.979424
	-5.88723			0.0212703	0.979424
	1.71277			0.0213684	0.979424
	38.3857			0.0214664	0.979424
	-26.1099			0.0215644	0.979424
	14.5136			0.0216624	0.979424
	41.7136			0.0217604	0.979424
	16.9014			0.0218585	0.979424
	-9.81419			0.0219565	0.979424
	18.3978			0.0220545	0.979424
	13.6873			0.0221525	0.979424
	16.0144			0.0222505	0.979424
	43.8145			0.0223486	0.979424
	-21.8271			0.0224466	0.979424
	-4.42091			0.0225446	0.979424
	-13.5256			0.0226426	0.979424
	16.7034			0.0226426	0.983539
	-1.78533			0.0227406	0.983539
	23.5654			0.0228387	0.983539
	28.3654			0.0229367	0.983539
	33.6655			0.0230347	0.983539
	-31.2345			0.0231327	0.983539
	18.7655			0.0232307	0.983539
	20.1158			0.0233288	0.983539
	-29.5337			0.0234268	0.983539
	-11.1054			0.0235248	0.983539
	-5.93348			0.0236228	0.983539
	-27.1834			0.0237208	0.983539
	-5.5327			0.0238189	0.983539
	23.5674			0.0239169	0.983539
	-10.7326			0.0240149	0.983539
	-13.695			0.0241129	0.983539
	1.9191			0.0242109	0.983539
	11.1097			0.024309	0.983539
	2.91772			0.024407	0.983539
	-43.4284			0.024505	0.983539
	24.1831			0.024603	0.983539
	-9.8815			0.024701	0.983539
	27.9134			0.0247991	0.983539
	13.4193			0.0248971	0.983539
	-15.8806			0.0249951	0.983539
	43.7194			0.0250931	0.983539
	24.4194			0.0251911	0.983539
	-28.975			0.0252892	0.983539
	-4.68904			0.0253872	0.983539
	5.53115			0.0254852	0.983539
	9.29749			0.0255832	0.983539
	13.5704			0.0256812	0.983539
	9.61667			0.0257793	0.983539
	6.7124			0.0258773	0.983539
	10.6684			0.0259753	0.983539
	27.3509			0.0260733	0.983539
	6.61385			0.0261713	0.983539
	10.6321			0.0262694	0.983539
	16.8355			0.0263674	0.983539
	25.9204			0.0264654	0.983539
	7.13441			0.0265634	0.983539
	12.6758			0.0266614	0.983539
	15.5869			0.0267595	0.983539
	18.475			0.0268575	0.983539
	11.542			0.0269555	0.983539
	40.2934			0.0270535	0.983539
	-7.48289			0.0271515	0.983539
	7.59721			0.0272496	0.983539
	11.453			0.0273476	0.983539
	14.1659			0.0274456	0.983539
	18.4595			0.0275436	0.983539
	21.1412			0.0276416	0.983539
	7.3973			0.0277397	0.983539
	11.8299			0.0278377	0.983539
	7.47148			0.0279357	0.983539
	13.332			0.0280337	0.983539
	24.4283			0.0281317	0.983539
	8.07092			0.0282298	0.983539
	12.2304			0.0283278	0.983539
	14.626			0.0284258	0.983539
	33.7723			0.0285238	0.983539
	-42.7786			0.0286218	0.983539
	41.1823			0.0287199	0.983539
	12.6761			0.0288179	0.983539
	34.9633			0.0289159	0.983539
	-30.9278			0.0290139	0.983539
	16.1723			0.0291119	0.983539
	-37.6813			0.02921	0.983539
	-5.67535			0.029308	0.983539
	7.52006			0.029406	0.983539
	23.9231			0.029504	0.983539
	7.12336			0.029602	0.983539
	1.22341			0.0297001	0.983539
	-33.3259			0.0297981	0.983539
	-13.4258			0.0298961	0.983539
	4.23752			0.0299941	0.983539
	6.64185			0.0300921	0.983539
	-46.6757			0.0301902	0.983539
	-12.6757			0.0302882	0.983539
	-28.0748			0.0303862	0.983539
	17.8253			0.0304842	0.983539
	-36.0349			0.0305822	0.983539
	-28.0052			0.0306803	0.983539
	-23.7649			0.0307783	0.983539
	41.9254			0.0308763	0.983539
	19.658			0.0309743	0.983539
	5.00757			0.0310723	0.983539
	12.8322			0.0311704	0.983539
	-30.0238			0.0312684	0.983539
	11.7762			0.0313664	0.983539
	36.3017			0.0314644	0.983539
	17.0075			0.0315624	0.983539
	-21.4984			0.0316605	0.983539
	41.7078			0.0317585	0.983539
	-32.6228			0.0318565	0.983539
	43.8071			0.0319545	0.983539
	-4.39535			0.0320525	0.983539
	37.3929			0.0321506	0.983539
	39.1454			0.0322486	0.983539
	4.47896			0.0323466	0.983539
	17.44			0.0324446	0.983539
	-32.2475			0.0325426	0.983539
	-14.6707			0.0326407	0.983539
	28.1951			0.0327387	0.983539
	6.32937			0.0328367	0.983539
	-13.9201			0.0329347	0.983539
	-10.2419			0.0330327	0.983539
	39.1302			0.0331308	0.983539
	-19.9698			0.0332288	0.983539
	-13.5902			0.0333268	0.983539
	-8.69073			0.0334248	0.983539
	-4.83416			0.0335228	0.983539
	-49.2027			0.0336209	0.983539
	-5.88075			0.0337189	0.983539
	42.2705			0.0338169	0.983539
	-19.4688			0.0339149	0.983539
	-24.0646			0.0340129	0.983539
	-41.6986			0.034111	0.983539
	19.9809			0.034209	0.983539
	-30.1794			0.034307	0.983539
	20.6829			0.034405	0.983539
	23.3829			0.034503	0.983539
	-25.7671			0.0346011	0.983539
	13.533			0.0346991	0.983539
	-6.98127			0.0347971	0.983539
	-4.97678			0.0348951	0.983539
	-47.2995			0.0349931	0.983539
	6.55268			0.0350912	0.983539
	21.7348			0.0351892	0.983539
	12.2349			0.0352872	0.983539
	-31.4782			0.0353852	0.983539
	-5.4649			0.0354832	0.983539
	20.1686			0.0355813	0.983539
	-37.5145			0.0356793	0.983539
	19.2138			0.0357773	0.983539
	8.12244			0.0358753	0.983539
	9.93677			0.0359733	0.983539
	42.8533			0.0360714	0.983539
	20.1741			0.0361694	0.983539
	33.8091			0.0362674	0.983539
	6.51858			0.0363654	0.983539
	-24.063			0.0364634	0.983539
	16.1378			0.0365615	0.983539
	44.3902			0.0366595	0.983539
	32.1558			0.0367575	0.983539
	-33.8613			0.0368555	0.983539
	16.5387			0.0369535	0.983539
	-4.48659			0.0370516	0.983539
	-22.3102			0.0371496	0.983539
	19.8898			0.0372476	0.983539
	43.5164			0.0373456	0.983539
	-36.0433			0.0374436	0.983539
	28.1574			0.0375417	0.983539
	-44.6818			0.0376397	0.983539
	44.3032			0.0377377	0.983539
	-18.4584			0.0378357	0.983539
	47.6418			0.0379337	0.983539
	-41.5581			0.0380318	0.983539
	18.342			0.0381298	0.983539
	-5.95518			0.0382278	0.983539
	-16.2263			0.0383258	0.983539
	-5.33649			0.0384238	0.983539
	21.4246			0.0385219	0.983539
	32.6827			0.0386199	0.983539
	47.7874			0.0387179	0.983539
	-9.75718			0.0388159	0.983539
	10.143			0.0389139	0.983539
	48.143			0.039012	0.983539
	-9.93377			0.03911	0.983539
	-0.900228			0.039208	0.983539
	24.7936			0.039306	0.983539
	-15.8442			0.039404	0.983539
	-31.4602			0.0395021	0.983539
	-12.2706			0.0396001	0.983539
	25.7352			0.0396981	0.983539
	35.3152			0.0397961	0.983539
	-7.20538			0.0398941	0.983539
	10.9946			0.0399922	0.983539
	-26.3053			0.0400902	0.983539
	32.7954			0.0401882	0.983539
	-23.1319			0.0402862	0.983539
	-19.5355			0.0403842	0.983539
	17.2956			0.0404823	0.983539
	21.7247			0.0405803	0.983539
	-43.462			0.0406783	0.983539
	-7.45501			0.0407763	0.983539
	-0.153385			0.0408743	0.983539
	-44.6966			0.0409724	0.983539
	14.2975			0.0410704	0.983539
	-31.3038			0.0411684	0.983539
	18.7084			0.0412664	0.983539
	-32.2398			0.0413644	0.983539
	-38.4842			0.0414625	0.983539
	-32.6014			0.0415605	0.983539
	-6.70223			0.0416585	0.983539
	39.1978			0.0417565	0.983539
	17.096			0.0418545	0.983539
	34.2927			0.0419526	0.983539
	-8.15145			0.0420506	0.983539
	18.1344			0.0421486	0.983539
	38.5021			0.0422466	0.983539
	42.7786			0.0423446	0.983539
	44.1488			0.0424427	0.983539
	-26.4009			0.0425407	0.983539
	-20.8007			0.0426387	0.983539
	28.3627			0.0427367	0.983539
	35.465			0.0428347	0.983539
	-46.4911			0.0429328	0.983539
	33.3995			0.0430308	0.983539
	-4.25025			0.0431288	0.983539
	12.7004			0.0432268	0.983539
	-29.2496			0.0433248	0.983539
	16.9844			0.0434229	0.983539
	21.8379			0.0435209	0.983539
	24.7378			0.0436189	0.983539
	45.2027			0.0437169	0.983539
	-28.6049			0.0438149	0.983539
	48.9051			0.043913	0.983539
	-49.3949			0.044011	0.983539
	-22.3011			0.044109	0.983539
	38.2517			0.044207	0.983539
	-10.3477			0.044305	0.983539
	35.4779			0.0444031	0.983539
	41.4584			0.0445011	0.983539
	35.1691			0.0445991	0.983539
	2.40346			0.0446971	0.983539
	-26.8965			0.0447951	0.983539
	-19.4966			0.0448932	0.983539
	34.4095			0.0449912	0.983539
	-26.5958			0.0450892	0.983539
	-3.14562			0.0451872	0.983539
	-45.8456			0.0452852	0.983539
	-0.252464			0.0453833	0.983539
	-10.7541			0.0454813	0.983539
	48.0052			0.0455793	0.983539
	-35.4947			0.0456773	0.983539
	-33.0947			0.0457753	0.983539
	-40.6355			0.0458734	0.983539
	-40.5445			0.0459714	0.983539
	-29.8257			0.0460694	0.983539
	24.7121			0.0461674	0.983539
	-22.4024			0.0462654	0.983539
	-28.0391			0.0463635	0.983539
	17.1573			0.0464615	0.983539
	9.05836			0.0465595	0.983539
	38.9584			0.0466575	0.983539
	-4.44151			0.0467555	0.983539
	44.3095			0.0468536	0.983539
	47.7088			0.0469516	0.983539
	-28.8908			0.0470496	0.983539
	47.9093			0.0471476	0.983539
	-32.2406			0.0472456	0.983539
	40.2601			0.0473437	0.983539
	28.7602			0.0474417	0.983539
	-22.7582			0.0475397	0.983539
	-42.589			0.0476377	0.983539
	-27.2889			0.0477357	0.983539
	37.2996			0.0478338	0.983539
	32.312			0.0479318	0.983539
	-30.7135			0.0480298	0.983539
	15.5122			0.0481278	0.983539
	-46.3878			0.0482258	0.983539
	-8.18781			0.0483239	0.983539
	-33.0376			0.0484219	0.983539
	16.4211			0.0485199	0.983539
	-45.2916			0.0486179	0.983539
	-4.23665			0.0487159	0.983539
	-25.5861			0.048814	0.983539
	46.9889			0.048912	0.983539
	-39.5374			0.04901	0.983539
	-11.185			0.049108	0.983539
	22.2556			0.049206	0.983539
	13.618			0.0493041	0.983539
	37.4081			0.0494021	0.983539
	6.33485			0.0495001	0.983539
	-40.3338			0.0495981	0.983539
	5.59867			0.0496961	0.983539
	-37.1331			0.0497942	0.983539
	38.9179			0.0498922	0.983539
	-6.73203			0.0499902	0.983539
	-29.0006			0.0500882	0.983539
	-13.1491			0.0501862	0.983539
	36.8645			0.0502843	0.983539
	-21.6318			0.0503823	0.983539
	48.0688			0.0504803	0.983539
	-36.4309			0.0505783	0.983539
	-14.084			0.0506763	0.983539
	-9.29073			0.0507744	0.983539
	-18.4716			0.0508724	0.983539
	-39.6311			0.0509704	0.983539
	19.9711			0.0510684	0.983539
	-40.4042			0.0511664	0.983539
	38.0289			0.0512645	0.983539
	-34.634			0.0513625	0.983539
	-17.3262			0.0514605	0.983539
	19.893			0.0515585	0.983539
	-32.2254			0.0516565	0.983539
	36.5747			0.0517546	0.983539
	39.9747			0.0518526	0.983539
	-27.2619			0.0519506	0.983539
	1.27495			0.0520486	0.983539
	-26.1743			0.0521466	0.983539
	40.1259			0.0522447	0.983539
	-2.37412			0.0523427	0.983539
	30.226			0.0524407	0.983539
	5.12653			0.0525387	0.983539
	-47.5986			0.0526367	0.983539
	14.3634			0.0527348	0.983539
	-28.9234			0.0528328	0.983539
	-47.8233			0.0529308	0.983539
	17.8768			0.0530288	0.983539
	4.63655			0.0531268	0.983539
	22.2264			0.0532249	0.983539
	-10.6595			0.0533229	0.983539
	34.4797			0.0534209	0.983539
	1.47981			0.0535189	0.983539
	7.88051			0.0536169	0.983539
	-20.7194			0.053715	0.983539
	9.27147			0.053813	0.983539
	30.146			0.053911	0.983539
	44.1744			0.054009	0.983539
	-1.56857			0.054107	0.983539
	-11.8129			0.0542051	0.983539
	41.2818			0.0543031	0.983539
	34.371			0.0544011	0.983539
	0.532538			0.0544991	0.983539
	13.708			0.0545971	0.983539
	49.7828			0.0546952	0.983539
	-21.4665			0.0547932	0.983539
	21.3335			0.0548912	0.983539
	-20.4925			0.0549892	0.983539
	0.296938			0.0550872	0.983539
	29.7094			0.0551853	0.983539
	-3.11552			0.0552833	0.983539
	29.0845			0.0553813	0.983539
	-36.4155			0.0554793	0.983539
	-0.0154751			0.0555773	0.983539
	10.442			0.0556754	0.983539
	6.51275			0.0557734	0.983539
	-5.21617			0.0558714	0.983539
	23.985			0.0559694	0.983539
	-27.7146			0.0560674	0.983539
	11.8855			0.0561655	0.983539
	19.6855			0.0562635	0.983539
	-33.7458			0.0563615	0.983539
	12.0637			0.0564595	0.983539
	-35.4162			0.0565575	0.983539
	-21.7526			0.0566556	0.983539
	28.6856			0.0567536	0.983539
	15.3362			0.0568516	0.983539
	8.84892			0.0569496	0.983539
	-17.7634			0.0570476	0.983539
	45.1551			0.0571457	0.983539
	48.4438			0.0572437	0.983539
	-35.8266			0.0573417	0.983539
	-37.1378			0.0574397	0.983539
	-1.82952			0.0575377	0.983539
	-12.6124			0.0576358	0.983539
	-47.4618			0.0577338	0.983539
	41.8384			0.0578318	0.983539
	-23.4115			0.0579298	0.983539
	-11.8114			0.0580278	0.983539
	-48.5299			0.0581259	0.983539
	-39.2807			0.0582239	0.983539
	46.7225			0.0583219	0.983539
	13.8402			0.0584199	0.983539
	-4.47668			0.0585179	0.983539
	31.5791			0.058616	0.983539
	29.3403			0.058714	0.983539
	37.7904			0.058812	0.983539
	35.0103			0.05891	0.983539
	35.5612			0.059008	0.983539
	29.4722			0.0591061	0.983539
	17.0915			0.0592041	0.983539
	28.3799			0.0593021	0.983539
	20.4105			0.0594001	0.983539
	-9.05679			0.0594981	0.983539
	20.7933			0.0595962	0.983539
	0.0491073			0.0596942	0.983539
	30.1942			0.0597922	0.983539
	-19.1058			0.0598902	0.983539
	-1.90475			0.0599882	0.983539
	18.736			0.0600863	0.983539
	-14.0038			0.0601843	0.983539
	-2.80383			0.0602823	0.983539
	29.5962			0.0603803	0.983539
	-33.3038			0.0604783	0.983539
	11.048			0.0605764	0.983539
	9.30092			0.0606744	0.983539
	-42.7099			0.0607724	0.983539
	-4.60304			0.0608704	0.983539
	-13.1028			0.0609684	0.983539
	-7.90281			0.0610665	0.983539
	42.4075			0.0611645	0.983539
	25.9979			0.0612625	0.983539
	9.99138			0.0613605	0.983539
	34.3749			0.0614585	0.983539
	-33.25			0.0615566	0.983539
	-43.6974			0.0616546	0.983539
	-18.7172			0.0617526	0.983539
	5.9416			0.0618506	0.983539
	20.0489			0.0619486	0.983539
	36.4489			0.0620467	0.983539
	27.949			0.0621447	0.983539
	-16.1019			0.0622427	0.983539
	-8.12038			0.0623407	0.983539
	34.9491			0.0624387	0.983539
	-26.5008			0.0625368	0.983539
	34.3993			0.0626348	0.983539
	30.6087			0.0626348	0.987654
	11.3008			0.0627328	0.987654
	-31.9992			0.0628308	0.987654
	-21.2991			0.0629288	0.987654
	22.69			0.0630269	0.987654
	-44.6684			0.0631249	0.987654
	23.2899			0.0632229	0.987654
	39.1876			0.0633209	0.987654
	23.9087			0.0634189	0.987654
	49.4983			0.063517	0.987654
	-48.8017			0.063615	0.987654
	8.37633			0.063713	0.987654
	22.2677			0.063811	0.987654
	41.8451			0.063909	0.987654
	12.4028			0.0640071	0.987654
	23.8028			0.0641051	0.987654
	43.8028			0.0642031	0.987654
	49.8028			0.0643011	0.987654
	-48.4972			0.0643991	0.987654
	10.5028			0.0644972	0.987654
	34.3029			0.0645952	0.987654
	-45.7656			0.0646932	0.987654
	-4.84602			0.0647912	0.987654
	27.904			0.0648892	0.987654
	-45.196			0.0649873	0.987654
	-33.387			0.0650853	0.987654
	21.8058			0.0651833	0.987654
	10.219			0.0652813	0.987654
	6.42542			0.0653793	0.987654
	9.93102			0.0654774	0.987654
	15.5539			0.0655754	0.987654
	22.7184			0.0656734	0.987654
	6.88704			0.0657714	0.987654
	11.0359			0.0658694	0.987654
	17.5202			0.0659675	0.987654
	25.3126			0.0660655	0.987654
	7.51971			0.0661635	0.987654
	11.5125			0.0662615	0.987654
	21.181			0.0663595	0.987654
	45.5573			0.0664576	0.987654
	-21.0501			0.0664576	0.99177
	7.40716			0.0665556	0.99177
	12.6645			0.0666536	0.99177
	18.3772			0.0667516	0.99177
	1.57843			0.0668496	0.99177
	5.28891			0.0669477	0.99177
	8.13065			0.0670457	0.99177
	12.827			0.0671437	0.99177
	8.13206			0.0672417	0.99177
	12.679			0.0673397	0.99177
	-24.271			0.0674378	0.99177
	8.63391			0.0675358	0.99177
	12.8801			0.0676338	0.99177
	38.821			0.0677318	0.99177
	13.053			0.0678298	0.99177
	8.66868			0.0679279	0.99177
	33.007			0.0680259	0.99177
	-44.4417			0.0681239	0.99177
	-32.093			0.0682219	0.99177
	8.85641			0.0683199	0.99177
	13.4282			0.068418	0.99177
	-25.9726			0.068516	0.99177
	8.91632			0.068614	0.99177
	13.7027			0.068712	0.99177
	16.1081			0.06881	0.99177
	28.7634			0.0689081	0.99177
	10.2723			0.0690061	0.99177
	14.8348			0.0691041	0.99177
	16.2577			0.0692021	0.99177
	12.8482			0.0693001	0.99177
	18.0654			0.0693982	0.99177
	21.9596			0.0694962	0.99177
	14.1182			0.0695942	0.99177
	14.3819			0.0696922	0.99177
	-4.24213			0.0697902	0.99177
	14.3579			0.0698883	0.99177
	-6.54226			0.0699863	0.99177
	15.9139			0.0700843	0.99177
	15.5873			0.0701823	0.99177
	-19.8405			0.0702803	0.99177
	42.0906			0.0703784	0.99177
	-16.0903			0.0704764	0.99177
	-16.8178			0.0705744	0.99177
	-19.5229			0.0706724	0.99177
	31.9607			0.0707704	0.99177
	32.0608			0.0708685	0.99177
	32.6777			0.0709665	0.99177
	-43.8587			0.0710645	0.99177
	-34.1831			0.0711625	0.99177
	-15.8005			0.0712605	0.99177
	0.34361			0.0713586	0.99177
	-37.6874			0.0714566	0.99177
	46.4762			0.0715546	0.99177
	3.55523			0.0716526	0.99177
	-32.2872			0.0717506	0.99177
	-28.2139			0.0718487	0.99177
	-19.5958			0.0719467	0.99177
	-14.9441			0.0720447	0.99177
	-29.9513			0.0721427	0.99177
	16.5981			0.0722407	0.99177
	35.3577			0.0723388	0.99177
	-17.6864			0.0724368	0.99177
	21.8366			0.0725348	0.99177
	39.4455			0.0726328	0.99177
	21.0599			0.0727308	0.99177
	-30.0356			0.0728289	0.99177
	-6.08118			0.0729269	0.99177
	-47.7985			0.0730249	0.99177
	-46.0354			0.0731229	0.99177
	12.6646			0.0732209	0.99177
	-3.08668			0.073319	0.99177
	1.41471			0.073417	0.99177
	-40.3852			0.073515	0.99177
	49.5637			0.073613	0.99177
	40.9656			0.073711	0.99177
	11.3656			0.0738091	0.99177
	47.2657			0.0739071	0.99177
	45.3227			0.0740051	0.99177
	-8.45827			0.0741031	0.99177
	-1.68348			0.0742011	0.99177
	-43.8834			0.0742992	0.99177
	20.3166			0.0743972	0.99177
	-37.6833			0.0744952	0.99177
	-1.48269			0.0745932	0.99177
	-33.5824			0.0746912	0.99177
	-39.9823			0.0747893	0.99177
	19.9183			0.0748873	0.99177
	-42.5817			0.0749853	0.99177
	41.6183			0.0750833	0.99177
	-18.3816			0.0751813	0.99177
	-27.6387			0.0752794	0.99177
	20.2196			0.0753774	0.99177
	43.3632			0.0754754	0.99177
	-10.4052			0.0755734	0.99177
	-47.1396			0.0756714	0.99177
	-45.4295			0.0757695	0.99177
	-24.0295			0.0758675	0.99177
	28.7705			0.0759655	0.99177
	-46.679			0.0760635	0.99177
	-24.2813			0.0761615	0.99177
	42.8306			0.0762596	0.99177
	-23.9989			0.0763576	0.99177
	-33.7277			0.0764556	0.99177
	-35.3414			0.0764556	0.995885
	-30.0341			0.0765536	0.995885
	-17.9776			0.0766516	0.995885
	30.7241			0.0767497	0.995885
	24.9649			0.0768477	0.995885
	20.8611			0.0769457	0.995885
	-8.57391			0.0770437	0.995885
	24.6283			0.0771417	0.995885
	16.6832			0.0772398	0.995885
	41.4814			0.0773378	0.995885
	1.92641			0.0774358	0.995885
	-41.6002			0.0775338	0.995885
	49.168			0.0776318	0.995885
	-31.439			0.0777299	0.995885
	30.8008			0.0778279	0.995885
	8.72808			0.0779259	0.995885
	42.1282			0.0780239	0.995885
	-37.0695			0.0781219	0.995885
	7.37896			0.07822	0.995885
	-21.5873			0.078318	0.995885
	-16.8439			0.078416	0.995885
	1.9035			0.078514	0.995885
	10.7302			0.078612	0.995885
	-2.63619			0.0787101	0.995885
	7.28523			0.0788081	0.995885
	20.3211			0.0789061	0.995885
	-27.6172			0.0790041	0.995885
	17.4332			0.0791021	0.995885
	37.3332			0.0792002	0.995885
	-17.1668			0.0792982	0.995885
	24.4081			0.0793962	0.995885
	49.1266			0.0794942	0.995885
	41.7339			0.0795922	0.995885
	-24.7077			0.0796903	0.995885
	31.9341			0.0797883	0.995885
	46.4349			0.0798863	0.995885
	-32.3649			0.0799843	0.995885
	40.9625			0.0800823	0.995885
	-19.9781			0.0801804	0.995885
	-46.0901			0.0802784	0.995885
	19.0858			0.0803764	0.995885
	12.8569			0.0804744	0.995885
	47.6993			0.0805724	0.995885
	-1.28469			0.0806705	0.995885
	33.41			0.0807685	0.995885
	14.1903			0.0808665	0.995885
	-31.813			0.0809645	0.995885
	18.787			0.0810625	0.995885
	-41.4984			0.0811606	0.995885
	-18.4082			0.0812586	0.995885
	16.155			0.0813566	0.995885
	-45.762			0.0814546	0.995885
	12.9381			0.0815526	0.995885
	-9.38422			0.0816507	0.995885
	-39.9611			0.0817487	0.995885
	0.438894			0.0818467	0.995885
	40.2105			0.0819447	0.995885
	-29.8241			0.0820427	0.995885
	-41.5022			0.0821408	0.995885
	-10.46			0.0822388	0.995885
	13.9406			0.0823368	0.995885
	33.7406			0.0824348	0.995885
	17.7407			0.0825328	0.995885
	-34.7978			0.0826309	0.995885
	-3.9905			0.0827289	0.995885
	-34.2592			0.0828269	0.995885
	7.45575			0.0829249	0.995885
	22.4408			0.0830229	0.995885
	46.0937			0.083121	0.995885
	32.6683			0.083219	0.995885
	-44.2384			0.083317	0.995885
	-7.46858			0.083415	0.995885
	12.0413			0.083513	0.995885
	6.28201			0.0836111	0.995885
	10.3186			0.0837091	0.995885
	2.39752			0.0838071	0.995885
	3.37453			0.0839051	0.995885
	-13.6963			0.0840031	0.995885
	46.8946			0.0841012	0.995885
	-7.78882			0.0841992	0.995885
	1.27366			0.0842972	0.995885
	-17.9053			0.0843952	0.995885
	23.2858			0.0844932	0.995885
	21.748			0.0845913	0.995885
	1.29481			0.0846893	0.995885
	15.0176			0.0847873	0.995885
	-20.7423			0.0848853	0.995885
	15.2632			0.0849833	0.995885
	-29.894			0.0850814	0.995885
	5.44578			0.0851794	0.995885
	44.2177			0.0852774	0.995885
	-33.5185			0.0853754	0.995885
	35.8459			0.0854734	0.995885
	-35.9621			0.0855715	0.995885
	-29.0381			0.0856695	0.995885
	19.6234			0.0857675	0.995885
	29.6444			0.0858655	0.995885
	-13.2614			0.0859635	0.995885
	-10.216			0.0860616	0.995885
	42.7547			0.0861596	0.995885
	7.66741			0.0862576	0.995885
	-17.1458			0.0863556	0.995885
	-32.296			0.0864536	0.995885
	49.2484			0.0865517	0.995885
	-15.827			0.0866497	0.995885
	-30.0134			0.0867477	0.995885
	26.2167			0.0868457	0.995885
	4.5326			0.0869437	0.995885
	9.40377			0.0870418	0.995885
	-26.9025			0.0871398	0.995885
	25.8658			0.0872378	0.995885
	-39.7232			0.0873358	0.995885
	-42.5506			0.0874338	0.995885
	11.4976			0.0875319	0.995885
	41.318			0.0876299	0.995885
	-15.8537			0.0877279	0.995885
	6.38909			0.0878259	0.995885
	39.1003			0.0879239	0.995885
	-44.0678			0.088022	0.995885
	-21.0756			0.08812	0.995885
	-10.5747			0.088218	0.995885
	26.9376			0.088316	0.995885
	-41.9363			0.088414	0.995885
	-26.8161			0.0885121	0.995885
	44.4528			0.0886101	0.995885
	10.9986			0.0887081	0.995885
	17.4159			0.0888061	0.995885
	-10.8499			0.0889041	0.995885
	-23.084			0.0890022	0.995885
	-47.2506			0.0891002	0.995885
	-6.89915			0.0891982	0.995885
	21.6546			0.0892962	0.995885
	37.834			0.0893942	0.995885
	-26.5647			0.0894923	0.995885
	-10.8111			0.0895903	0.995885
	-43.1494			0.0896883	0.995885
	35.6766			0.0897863	0.995885
	-26.4495			0.0898843	0.995885
	37.7505			0.0899824	0.995885
	-28.0972			0.0900804	0.995885
	-42.1947			0.0901784	0.995885
	-31.4948			0.0902764	0.995885
	-47.8759			0.0903744	0.995885
	-15.9984			0.0904725	0.995885
	-24.7065			0.0905705	0.995885
	-17.1202			0.0906685	0.995885
	-21.4983			0.0907665	0.995885
	-4.08095			0.0908645	0.995885
	-29.7962			0.0909626	0.995885
	19.2518			0.0910606	0.995885
	-38.6482			0.0911586	0.995885
	-42.7481			0.0912566	0.995885
	-3.42272			0.0913546	0.995885
	35.0027			0.0914527	0.995885
	22.7027			0.0915507	0.995885
	-45.5973			0.0916487	0.995885
	10.3028			0.0917467	0.995885
	-37.747			0.0918447	0.995885
	-1.44698			0.0919428	0.995885
	24.153			0.0920408	0.995885
	-16.2961			0.0921388	0.995885
	-46.3486			0.0922368	0.995885
	-12.4361			0.0923348	0.995885
	-29.5253			0.0924329	0.995885
	-44.6391			0.0925309	0.995885
	-33.896			0.0926289	0.995885
	4.70406			0.0927269	0.995885
	45.669			0.0928249	0.995885
	-18.0585			0.092923	0.995885
	-26.2458			0.093021	0.995885
	20.3322			0.093119	0.995885
	26.6631			0.093217	0.995885
	35.2876			0.093315	0.995885
	40.6594			0.0934131	0.995885
	-10.1253			0.0935111	0.995885
	-27.398			0.0936091	0.995885
	5.30506			0.0937071	0.995885
	24.5941			0.0938051	0.995885
	40.4051			0.0939032	0.995885
	-3.89485			0.0940012	0.995885
	11.7052			0.0940992	0.995885
	3.53014			0.0941972	0.995885
	29.3281			0.0942952	0.995885
	5.45921			0.0943933	0.995885
	-39.4108			0.0944913	0.995885
	5.60537			0.0945893	0.995885
	-15.1394			0.0946873	0.995885
	-7.58776			0.0947853	0.995885
	-42.9773			0.0948834	0.995885
	-22.8837			0.0949814	0.995885
	-16.5786			0.0950794	0.995885
	-1.65923			0.0951774	0.995885
	26.264			0.0952754	0.995885
	-35.0939			0.0953735	0.995885
	32.6953			0.0954715	0.995885
	-37.6424			0.0955695	0.995885
	-47.9517			0.0956675	0.995885
	-17.7414			0.0957655	0.995885
	-36.4922			0.0958636	0.995885
	-5.27277			0.0959616	0.995885
	-2.24119			0.0960596	0.995885
	42.3387			0.0961576	0.995885
	27.2097			0.0962556	0.995885
	31.0097			0.0963537	0.995885
	-9.69024			0.0964517	0.995885
	33.7598			0.0965497	0.995885
	-7.61419			0.0966477	0.995885
	38.1567			0.0967457	0.995885
	43.2601			0.0968438	0.995885
	0.942977			0.0969418	0.995885
	20.0847			0.0970398	0.995885
	39.8601			0.0971378	0.995885
	13.7109			0.0972358	0.995885
	-8.58902			0.0973339	0.995885
	-4.58678			0.0974319	0.995885
	2.45732			0.0975299	0.995885
	11.9835			0.0976279	0.995885
	-18.7888			0.0977259	0.995885
	-12.6887			0.097824	0.995885
	-19.2168			0.097922	0.995885
	-2.28779			0.09802	0.995885
	-35.9878			0.098118	0.995885
	29.2537			0.098216	0.995885
	-3.08671			0.0983141	0.995885
	27.6134			0.0984121	0.995885
	-22.8866			0.0985101	0.995885
	-3.24607			0.0986081	0.995885
	-32.588			0.0987061	0.995885
	26.7984			0.0988042	0.995885
	30.49			0.0989022	0.995885
	-4.34103			0.0990002	0.995885
	18.4468			0.0990982	0.995885
	-17.3916			0.0991962	0.995885
	39.8144			0.0992943	0.995885
	36.0654			0.0993923	0.995885
	-17.9205			0.0994903	0.995885
	11.7525			0.0995883	0.995885
	14.0647			0.0996863	0.995885
	-27.6117			0.0997844	0.995885
	-18.9756			0.0998824	0.995885
	48.3305			0.0999804	0.995885
	-49.9695			0.100078	0.995885
	-20.9652			0.100176	0.995885
	14.8776			0.100274	0.995885
	24.2905			0.100372	0.995885
	29.8195			0.10047	0.995885
	2.94388			0.100569	0.995885
	44.6065			0.100667	0.995885
	7.67188			0.100765	0.995885
	15.3619			0.100863	0.995885
	-27.892			0.100961	0.995885
	-34.5342			0.101059	0.995885
	18.4658			0.101157	0.995885
	30.8658			0.101255	0.995885
	-21.1396			0.101353	0.995885
	-3.46399			0.101451	0.995885
	5.29843			0.101549	0.995885
	32.5659			0.101647	0.995885
	-11.7099			0.101745	0.995885
	1.96596			0.101843	0.995885
	-33.8682			0.101941	0.995885
	-0.373295			0.102039	0.995885
	47.1668			0.102137	0.995885
	-9.98161			0.102235	0.995885
	23.6168			0.102333	0.995885
	49.6211			0.102431	0.995885
	-48.6789			0.102529	0.995885
	-12.8466			0.102627	0.995885
	-47.5331			0.102725	0.995885
	-10.5331			0.102823	0.995885
	18.2689			0.102921	0.995885
	33.0198			0.103019	0.995885
	36.2511			0.103117	0.995885
	48.1005			0.103215	0.995885
	-46.2413			0.103313	0.995885
	-16.8186			0.103411	0.995885
	24.8181			0.103509	0.995885
	7.26167			0.103607	0.995885
	-26.2371			0.103705	0.995885
	9.91111			0.103803	0.995885
	24.2777			0.103901	0.995885
	-19.7818			0.103999	0.995885
	1.78309			0.104097	0.995885
	-4.68082			0.104195	0.995885
	-3.06671			0.104293	0.995885
	-27.5807			0.104391	0.995885
	2.31936			0.104489	0.995885
	4.24262			0.104587	0.995885
	26.5195			0.104685	0.995885
	34.8902			0.104783	0.995885
	-41.1297			0.104881	0.995885
	44.8516			0.104979	0.995885
	-8.11163			0.105077	0.995885
	49.4706			0.105175	0.995885
	-48.8294			0.105273	0.995885
	-32.6294			0.105371	0.995885
	9.57058			0.10547	0.995885
	29.1706			0.105568	0.995885
	-24.7294			0.105666	0.995885
	46.1308			0.105764	0.995885
	-36.6589			0.105862	0.995885
	35.6701			0.10596	0.995885
	-36.8044			0.106058	0.995885
	-9.37843			0.106156	0.995885
	-17.7375			0.106254	0.995885
	-3.22834			0.106352	0.995885
	30.1877			0.10645	0.995885
	24.3718			0.106548	0.995885
	-43.3303			0.106646	0.995885
	17.6064			0.106744	0.995885
	-10.0773			0.106842	0.995885
	-40.2364			0.10694	0.995885
	35.607			0.107038	0.995885
	42.1228			0.107136	0.995885
	-23.9307			0.107234	0.995885
	26.8731			0.107332	0.995885
	-31.5762			0.10743	0.995885
	14.4239			0.107528	0.995885
	-9.47603			0.107626	0.995885
	24.0879			0.107724	0.995885
	-38.776			0.107822	0.995885
	-48.267			0.10792	0.995885
	-36.975			0.108018	0.995885
	-41.5985			0.108116	0.995885
	35.2251			0.108214	0.995885
	-26.4749			0.108312	0.995885
	11.3421			0.10841	0.995885
	26.476			0.108508	0.995885
	34.1568			0.108606	0.995885
	40.9997			0.108704	0.995885
	-32.0535			0.108802	0.995885
	37.6563			0.1089	0.995885
	24.4129			0.108998	0.995885
	-21.2853			0.109096	0.995885
	34.5263			0.109194	0.995885
	37.9977			0.109292	0.995885
	11.5226			0.10939	0.995885
	21.0932			0.109488	0.995885
	-38.5236			0.109586	0.995885
	26.7297			0.109684	0.995885
	9.2766			0.109782	0.995885
	32.7104			0.10988	0.995885
	24.1274			0.109978	0.995885
	34.7274			0.110076	0.995885
	-40.1726			0.110174	0.995885
	12.5065			0.110272	0.995885
	10.9728			0.110371	0.995885
	21.1276			0.110469	0.995885
	-41.9936			0.110567	0.995885
	-9.74942			0.110665	0.995885
	7.98804			0.110763	0.995885
	26.8276			0.110861	0.995885
	-18.7205			0.110959	0.995885
	18.6103			0.111057	0.995885
	5.92868			0.111155	0.995885
	-38.9713			0.111253	0.995885
	-29.118			0.111351	0.995885
	-22.9706			0.111449	0.995885
	27.5413			0.111547	0.995885
	34.0938			0.111645	0.995885
	1.65277			0.111743	0.995885
	45.6789			0.111841	0.995885
	-20.1043			0.111939	0.995885
	8.02677			0.112037	0.995885
	-38.0437			0.112135	0.995885
	-31.0915			0.112233	0.995885
	-25.6949			0.112331	0.995885
	34.1798			0.112429	0.995885
	18.6409			0.112527	0.995885
	-4.6201			0.112625	0.995885
	25.1799			0.112723	0.995885
	-31.1201			0.112821	0.995885
	14.48			0.112919	0.995885
	20.0367			0.113017	0.995885
	-42.1475			0.113115	0.995885
	-17.5597			0.113213	0.995885
	-29.288			0.113311	0.995885
	-22.458			0.113409	0.995885
	15.3568			0.113507	0.995885
	32.0392			0.113605	0.995885
	-19.7191			0.113703	0.995885
	1.98108			0.113801	0.995885
	-22.8188			0.113899	0.995885
	-34.878			0.113997	0.995885
	-24.862			0.114095	0.995885
	-28.2105			0.114193	0.995885
	5.63066			0.114291	0.995885
	19.4937			0.114389	0.995885
	-3.98934			0.114487	0.995885
	11.5322			0.114585	0.995885
	-3.81099			0.114683	0.995885
	22.7913			0.114781	0.995885
	38.9261			0.114879	0.995885
	29.5323			0.114977	0.995885
	12.6323			0.115075	0.995885
	42.43			0.115173	0.995885
	-33.1016			0.115272	0.995885
	5.53063			0.11537	0.995885
	32.3298			0.115468	0.995885
	3.83848			0.115566	0.995885
	31.2017			0.115664	0.995885
	13.6142			0.115762	0.995885
	42.154			0.11586	0.995885
	-0.164104			0.115958	0.995885
	-45.3164			0.116056	0.995885
	-30.3164			0.116154	0.995885
	-44.2865			0.116252	0.995885
	20.8449			0.11635	0.995885
	29.4209			0.116448	0.995885
	47.2203			0.116546	0.995885
	-42.9799			0.116644	0.995885
	-3.96677			0.116742	0.995885
	38.8345			0.11684	0.995885
	3.18461			0.116938	0.995885
	-9.6602			0.117036	0.995885
	0.561317			0.117134	0.995885
	3.48465			0.117232	0.995885
	-39.338			0.11733	0.995885
	8.7847			0.117428	0.995885
	-43.5731			0.117526	0.995885
	-25.1811			0.117624	0.995885
	-29.7644			0.117722	0.995885
	-12.5143			0.11782	0.995885
	42.0229			0.117918	0.995885
	-24.3142			0.118016	0.995885
	47.5551			0.118114	0.995885
	-32.633			0.118212	0.995885
	13.5609			0.11831	0.995885
	-44.8612			0.118408	0.995885
	25.1368			0.118506	0.995885
	20.1692			0.118604	0.995885
	7.53692			0.118702	0.995885
	-11.363			0.1188	0.995885
	48.037			0.118898	0.995885
	37.2784			0.118996	0.995885
	-21.413			0.119094	0.995885
	47.0871			0.119192	0.995885
	-12.0129			0.11929	0.995885
	36.0954			0.119388	0.995885
	27.888			0.119486	0.995885
	-11.8117			0.119584	0.995885
	13.8331			0.119682	0.995885
	22.7748			0.11978	0.995885
	49.1667			0.119878	0.995885
	-49.1333			0.119976	0.995885
	-39.0106			0.120074	0.995885
	-39.4369			0.120173	0.995885
	49.6365			0.120271	0.995885
	-48.6635			0.120369	0.995885
	-8.42457			0.120467	0.995885
	-3.62077			0.120565	0.995885
	3.29036			0.120663	0.995885
	10.3563			0.120761	0.995885
	-41.6089			0.120859	0.995885
	-35.0792			0.120957	0.995885
	-7.70938			0.121055	0.995885
	-41.5585			0.121153	0.995885
	-7.46832			0.121251	0.995885
	47.4005			0.121349	0.995885
	-14.975			0.121447	0.995885
	-10.0583			0.121545	0.995885
	-0.327503			0.121643	0.995885
	-47.0844			0.121741	0.995885
	-37.6072			0.121839	0.995885
	41.475			0.121937	0.995885
	22.593			0.122035	0.995885
	41.5564			0.122133	0.995885
	32.944			0.122231	0.995885
	37.594			0.122329	0.995885
	23.6192			0.122427	0.995885
	48.2943			0.122525	0.995885
	-6.74622			0.122623	0.995885
	27.4273			0.122721	0.995885
	48.2034			0.122819	0.995885
	13.9263			0.122917	0.995885
	42.7827			0.123015	0.995885
	19.2954			0.123113	0.995885
	4.03087			0.123211	0.995885
	-14.0538			0.123309	0.995885
	-20.4984			0.123407	0.995885
	-15.0793			0.123505	0.995885
	-12.0535			0.123603	0.995885
	40.6466			0.123701	0.995885
	37.9884			0.123799	0.995885
	-32.036			0.123897	0.995885
	-21.3199			0.123995	0.995885
	26.7724			0.124093	0.995885
	-43.2745			0.124191	0.995885
	17.4976			0.124289	0.995885
	15.0901			0.124387	0.995885
	42.0486			0.124485	0.995885
	-2.65141			0.124583	0.995885
	26.2592			0.124681	0.995885
	-41.2461			0.124779	0.995885
	-8.40896			0.124877	0.995885
	7.89886			0.124975	0.995885
	33.9989			0.125074	0.995885
	-7.95317			0.125172	0.995885
	-15.2003			0.12527	0.995885
	49.4998			0.125368	0.995885
	-48.8002			0.125466	0.995885
	13.2001			0.125564	0.995885
	30.1862			0.125662	0.995885
	-26.2489			0.12576	0.995885
	3.95112			0.125858	0.995885
	18.7511			0.125956	0.995885
	-20.5488			0.126054	0.995885
	-28.0487			0.126152	0.995885
	2.49522			0.12625	0.995885
	36.3521			0.126348	0.995885
	8.16541			0.126446	0.995885
	-1.25905			0.126544	0.995885
	-7.06614			0.126642	0.995885
	-40.7725			0.12674	0.995885
	13.6548			0.126838	0.995885
	-43.0967			0.126936	0.995885
	-31.8967			0.127034	0.995885
	-15.4965			0.127132	0.995885
	-39.2579			0.12723	0.995885
	-21.2455			0.127328	0.995885
	30.9017			0.127426	0.995885
	-25.5591			0.127524	0.995885
	45.8546			0.127622	0.995885
	-20.4453			0.12772	0.995885
	13.8984			0.127818	0.995885
	-12.9452			0.127916	0.995885
	48.3549			0.128014	0.995885
	-41.7944			0.128112	0.995885
	2.5471			0.12821	0.995885
	18.6121			0.128308	0.995885
	17.0575			0.128406	0.995885
	-3.09417			0.128504	0.995885
	-31.0366			0.128602	0.995885
	-37.8			0.1287	0.995885
	40.9069			0.128798	0.995885
	32.607			0.128896	0.995885
	4.30701			0.128994	0.995885
	-24.5617			0.129092	0.995885
	-15.5833			0.12919	0.995885
	-41.0928			0.129288	0.995885
	47.6081			0.129386	0.995885
	44.5081			0.129484	0.995885
	11.3694			0.129582	0.995885
	-2.38089			0.12968	0.995885
	5.20914			0.129778	0.995885
	28.1866			0.129876	0.995885
	-12.6907			0.129975	0.995885
	-18.2906			0.130073	0.995885
	-2.29047			0.130171	0.995885
	-32.3397			0.130269	0.995885
	22.4184			0.130367	0.995885
	35.2006			0.130465	0.995885
	-29.6572			0.130563	0.995885
	-33.6422			0.130661	0.995885
	1.05097			0.130759	0.995885
	-10.8995			0.130857	0.995885
	5.75999			0.130955	0.995885
	22.9567			0.131053	0.995885
	-34.6894			0.131151	0.995885
	13.5106			0.131249	0.995885
	-10.616			0.131347	0.995885
	29.0867			0.131445	0.995885
	33.2617			0.131543	0.995885
	14.3117			0.131641	0.995885
	-40.0807			0.131739	0.995885
	46.8118			0.131837	0.995885
	-49.5374			0.131935	0.995885
	7.86267			0.132033	0.995885
	44.7628			0.132131	0.995885
	-4.72214			0.132229	0.995885
	23.4851			0.132327	0.995885
	28.0129			0.132425	0.995885
	23.113			0.132523	0.995885
	-31.787			0.132621	0.995885
	-22.787			0.132719	0.995885
	46.7799			0.132817	0.995885
	8.43195			0.132915	0.995885
	49.8651			0.133013	0.995885
	-48.4849			0.133111	0.995885
	9.6152			0.133209	0.995885
	9.71524			0.133307	0.995885
	-39.3846			0.133405	0.995885
	22.851			0.133503	0.995885
	-11.4919			0.133601	0.995885
	-33.6838			0.133699	0.995885
	-30.8983			0.133797	0.995885
	36.6709			0.133895	0.995885
	6.21637			0.133993	0.995885
	18.4164			0.134091	0.995885
	-33.6836			0.134189	0.995885
	35.7164			0.134287	0.995885
	28.6165			0.134385	0.995885
	-27.4835			0.134483	0.995885
	-2.34606			0.134581	0.995885
	-7.76064			0.134679	0.995885
	-19.5133			0.134777	0.995885
	-1.27334			0.134876	0.995885
	-39.0822			0.134974	0.995885
	-44.4814			0.135072	0.995885
	35.4187			0.13517	0.995885
	-14.6794			0.135268	0.995885
	9.42808			0.135366	0.995885
	-37.6034			0.135464	0.995885
	-40.5293			0.135562	0.995885
	-12.3303			0.13566	0.995885
	47.4177			0.135758	0.995885
	-37.8366			0.135856	0.995885
	-41.3537			0.135954	0.995885
	45.9957			0.136052	0.995885
	-47.618			0.13615	0.995885
	-21.6723			0.136248	0.995885
	-40.0799			0.136346	0.995885
	45.7201			0.136444	0.995885
	15.7709			0.136542	0.995885
	-2.18557			0.13664	0.995885
	1.44575			0.136738	0.995885
	32.2415			0.136836	0.995885
	-36.4094			0.136934	0.995885
	42.2721			0.137032	0.995885
	35.6222			0.13713	0.995885
	-2.04413			0.137228	0.995885
	1.71158			0.137326	0.995885
	-21.9776			0.137424	0.995885
	22.6734			0.137522	0.995885
	-44.2757			0.13762	0.995885
	4.77348			0.137718	0.995885
	13.4533			0.137816	0.995885
	49.8736			0.137914	0.995885
	-48.4764			0.138012	0.995885
	-3.97548			0.13811	0.995885
	9.72457			0.138208	0.995885
	-43.6753			0.138306	0.995885
	28.0248			0.138404	0.995885
	9.0257			0.138502	0.995885
	-25.789			0.1386	0.995885
	-44.1745			0.138698	0.995885
	-36.5231			0.138796	0.995885
	0.427212			0.138894	0.995885
	-14.8228			0.138992	0.995885
	-0.922043			0.13909	0.995885
	-36.222			0.139188	0.995885
	-14.722			0.139286	0.995885
	18.4781			0.139384	0.995885
	9.77818			0.139482	0.995885
	-2.57224			0.13958	0.995885
	33.6783			0.139678	0.995885
	-38.8217			0.139777	0.995885
	-6.22165			0.139875	0.995885
	33.3784			0.139973	0.995885
	-47.6722			0.140071	0.995885
	-24.5819			0.140169	0.995885
	-28.1907			0.140267	0.995885
	-8.61444			0.140365	0.995885
	-47.6709			0.140463	0.995885
	-34.3544			0.140561	0.995885
	-7.59424			0.140659	0.995885
	-13.2706			0.140757	0.995885
	-13.8706			0.140855	0.995885
	-34.9705			0.140953	0.995885
	30.7295			0.141051	0.995885
	-36.7929			0.141149	0.995885
	-7.59692			0.141247	0.995885
	-41.4697			0.141345	0.995885
	-5.01592			0.141443	0.995885
	36.2305			0.141541	0.995885
	-1.24739			0.141639	0.995885
	1.24233			0.141737	0.995885
	4.03184			0.141835	0.995885
	-20.7716			0.141933	0.995885
	-12.1673			0.142031	0.995885
	21.6269			0.142129	0.995885
	49.4258			0.142227	0.995885
	-48.8742			0.142325	0.995885
	24.3021			0.142423	0.995885
	48.6958			0.142521	0.995885
	-49.6042			0.142619	0.995885
	14.3031			0.142717	0.995885
	46.6339			0.142815	0.995885
	-40.5658			0.142913	0.995885
	13.2342			0.143011	0.995885
	22.6342			0.143109	0.995885
	18.907			0.143207	0.995885
	44.1199			0.143305	0.995885
	49.3353			0.143403	0.995885
	-48.9647			0.143501	0.995885
	-7.0994			0.143599	0.995885
	17.3242			0.143697	0.995885
	-4.36463			0.143795	0.995885
	44.8354			0.143893	0.995885
	-44.4646			0.143991	0.995885
	15.9364			0.144089	0.995885
	-32.0689			0.144187	0.995885
	-44.2626			0.144285	0.995885
	-31.4626			0.144383	0.995885
	-2.86259			0.144481	0.995885
	-44.8294			0.144579	0.995885
	-21.6191			0.144678	0.995885
	8.03755			0.144776	0.995885
	-28.325			0.144874	0.995885
	-1.71549			0.144972	0.995885
	15.6699			0.14507	0.995885
	-43.2623			0.145168	0.995885
	47.1378			0.145266	0.995885
	20.3894			0.145364	0.995885
	46.3908			0.145462	0.995885
	-20.9344			0.14556	0.995885
	-29.6839			0.145658	0.995885
	47.492			0.145756	0.995885
	-46.7612			0.145854	0.995885
	-24.4579			0.145952	0.995885
	12.4388			0.14605	0.995885
	12.739			0.146148	0.995885
	44.9398			0.146246	0.995885
	40.8398			0.146344	0.995885
	18.7383			0.146442	0.995885
	-25.1613			0.14654	0.995885
	6.11854			0.146638	0.995885
	-11.4284			0.146736	0.995885
	43.9433			0.146834	0.995885
	36.5411			0.146932	0.995885
	24.6794			0.14703	0.995885
	28.5281			0.147128	0.995885
	28.3413			0.147226	0.995885
	-9.8078			0.147324	0.995885
	-27.9068			0.147422	0.995885
	45.7933			0.14752	0.995885
	-12.9212			0.147618	0.995885
	-46.6128			0.147716	0.995885
	-15.0055			0.147814	0.995885
	36.5945			0.147912	0.995885
	-41.2055			0.14801	0.995885
	-10.0054			0.148108	0.995885
	46.8121			0.148206	0.995885
	-18.059			0.148304	0.995885
	-12.272			0.148402	0.995885
	-27.7544			0.1485	0.995885
	30.6206			0.148598	0.995885
	43.2267			0.148696	0.995885
	-26.4972			0.148794	0.995885
	19.2457			0.148892	0.995885
	-18.4543			0.14899	0.995885
	-25.3796			0.149088	0.995885
	4.75582			0.149186	0.995885
	23.555			0.149284	0.995885
	-16.3032			0.149382	0.995885
	-2.46329			0.14948	0.995885
	5.89696			0.149579	0.995885
	-14.703			0.149677	0.995885
	-14.4029			0.149775	0.995885
	41.2537			0.149873	0.995885
	-16.0631			0.149971	0.995885
	21.348			0.150069	0.995885
	-19.8672			0.150167	0.995885
	-9.05856			0.150265	0.995885
	46.1483			0.150363	0.995885
	8.24832			0.150461	0.995885
	11.4483			0.150559	0.995885
	35.3051			0.150657	0.995885
	-40.0508			0.150755	0.995885
	-1.25073			0.150853	0.995885
	23.8493			0.150951	0.995885
	28.1494			0.151049	0.995885
	33.9297			0.151147	0.995885
	8.66043			0.151245	0.995885
	3.75036			0.151343	0.995885
	12.2504			0.151441	0.995885
	16.8504			0.151539	0.995885
	42.9505			0.151637	0.995885
	33.9341			0.151735	0.995885
	-7.17943			0.151833	0.995885
	47.2016			0.151931	0.995885
	48.6018			0.152029	0.995885
	-49.6982			0.152127	0.995885
	9.35189			0.152225	0.995885
	35.6527			0.152323	0.995885
	-26.1473			0.152421	0.995885
	-36.6636			0.152519	0.995885
	-47.4962			0.152617	0.995885
	10.4039			0.152715	0.995885
	30.504			0.152813	0.995885
	-9.42686			0.152911	0.995885
	-34.1459			0.153009	0.995885
	6.15424			0.153107	0.995885
	7.65502			0.153205	0.995885
	23.2552			0.153303	0.995885
	32.7553			0.153401	0.995885
	-12.4447			0.153499	0.995885
	14.7553			0.153597	0.995885
	-8.25376			0.153695	0.995885
	1.23512			0.153793	0.995885
	36.7783			0.153891	0.995885
	0.856371			0.153989	0.995885
	35.1372			0.154087	0.995885
	-14.5435			0.154185	0.995885
	-36.1769			0.154283	0.995885
	38.5074			0.154381	0.995885
	-45.5926			0.15448	0.995885
	-2.01472			0.154578	0.995885
	13.2067			0.154676	0.995885
	45.3979			0.154774	0.995885
	36.4404			0.154872	0.995885
	-9.046			0.15497	0.995885
	-20.9425			0.155068	0.995885
	15.4576			0.155166	0.995885
	-2.8744			0.155264	0.995885
	-37.8422			0.155362	0.995885
	-7.44223			0.15546	0.995885
	-30.0202			0.155558	0.995885
	-9.54544			0.155656	0.995885
	-29.4902			0.155754	0.995885
	29.6099			0.155852	0.995885
	-15.5476			0.15595	0.995885
	2.06815			0.156048	0.995885
	-38.2788			0.156146	0.995885
	-10.189			0.156244	0.995885
	-6.35671			0.156342	0.995885
	12.925			0.15644	0.995885
	-39.5108			0.156538	0.995885
	-20.9988			0.156636	0.995885
	5.70272			0.156734	0.995885
	11.3858			0.156832	0.995885
	23.0957			0.15693	0.995885
	5.54817			0.157028	0.995885
	10.3165			0.157126	0.995885
	18.1004			0.157224	0.995885
	36.9561			0.157322	0.995885
	6.00797			0.15742	0.995885
	11.3675			0.157518	0.995885
	15.7723			0.157616	0.995885
	6.53342			0.157714	0.995885
	11.7031			0.157812	0.995885
	6.62801			0.15791	0.995885
	13.0898			0.158008	0.995885
	-36.0698			0.158106	0.995885
	-5.00815			0.158204	0.995885
	6.60948			0.158302	0.995885
	12.0535			0.1584	0.995885
	19.1115			0.158498	0.995885
	6.60716			0.158596	0.995885
	12.7285			0.158694	0.995885
	-31.4124			0.158792	0.995885
	4.16848			0.15889	0.995885
	7.4278			0.158988	0.995885
	10.7766			0.159086	0.995885
	35.5229			0.159184	0.995885
	7.52134			0.159282	0.995885
	22.4211			0.159381	0.995885
	-27.0604			0.159479	0.995885
	-16.9003			0.159577	0.995885
	12.5224			0.159675	0.995885
	-15.2868			0.159773	0.995885
	21.6133			0.159871	0.995885
	49.0133			0.159969	0.995885
	-49.2867			0.160067	0.995885
	24.6134			0.160165	0.995885
	18.9134			0.160263	0.995885
	23.7134			0.160361	0.995885
	23.0135			0.160459	0.995885
	33.8264			0.160557	0.995885
	-15.8354			0.160655	0.995885
	29.5646			0.160753	0.995885
	9.26461			0.160851	0.995885
	38.6629			0.160949	0.995885
	-16.9352			0.161047	0.995885
	41.652			0.161145	0.995885
	47.6643			0.161243	0.995885
	43.8089			0.161341	0.995885
	25.0813			0.161439	0.995885
	-7.43409			0.161537	0.995885
	29.066			0.161635	0.995885
	38.966			0.161733	0.995885
	35.8947			0.161831	0.995885
	-41.4941			0.161929	0.995885
	30.4671			0.162027	0.995885
	-28.2329			0.162125	0.995885
	11.9487			0.162223	0.995885
	-26.5131			0.162321	0.995885
	-19.0967			0.162419	0.995885
	1.27209			0.162517	0.995885
	6.76287			0.162615	0.995885
	-34.9318			0.162713	0.995885
	-9.88218			0.162811	0.995885
	5.15156			0.162909	0.995885
	5.75595			0.163007	0.995885
	6.00325			0.163105	0.995885
	6.42699			0.163203	0.995885
	19.335			0.163301	0.995885
	26.0658			0.163399	0.995885
	-12.437			0.163497	0.995885
	6.81116			0.163595	0.995885
	13.7354			0.163693	0.995885
	17.3899			0.163791	0.995885
	40.4306			0.163889	0.995885
	44.2751			0.163987	0.995885
	-28.5207			0.164085	0.995885
	6.81936			0.164183	0.995885
	6.8475			0.164282	0.995885
	9.65768			0.16438	0.995885
	7.55665			0.164478	0.995885
	7.06949			0.164576	0.995885
	-34.1231			0.164674	0.995885
	-16.1566			0.164772	0.995885
	6.68477			0.16487	0.995885
	36.4377			0.164968	0.995885
	-45.782			0.165066	0.995885
	-16.7285			0.165164	0.995885
	-6.02838			0.165262	0.995885
	-39.7283			0.16536	0.995885
	46.862			0.165458	0.995885
	-35.15			0.165556	0.995885
	43.5719			0.165654	0.995885
	-40.3304			0.165752	0.995885
	37.2728			0.16585	0.995885
	48.673			0.165948	0.995885
	-49.627			0.166046	0.995885
	-11.7935			0.166144	0.995885
	-33.427			0.166242	0.995885
	38.1361			0.16634	0.995885
	-45.8395			0.166438	0.995885
	-16.0293			0.166536	0.995885
	40.874			0.166634	0.995885
	-42.426			0.166732	0.995885
	-26.5352			0.16683	0.995885
	43.8742			0.166928	0.995885
	-47.4728			0.167026	0.995885
	-24.4191			0.167124	0.995885
	-25.4749			0.167222	0.995885
	47.9428			0.16732	0.995885
	42.6398			0.167418	0.995885
	-34.7993			0.167516	0.995885
	-6.19547			0.167614	0.995885
	-13.8277			0.167712	0.995885
	-10.6293			0.16781	0.995885
	17.8763			0.167908	0.995885
	9.37633			0.168006	0.995885
	-35.4541			0.168104	0.995885
	39.4765			0.168202	0.995885
	39.1603			0.1683	0.995885
	-14.4053			0.168398	0.995885
	44.4777			0.168496	0.995885
	10.4015			0.168594	0.995885
	39.7971			0.168692	0.995885
	-11.554			0.16879	0.995885
	-35.0385			0.168888	0.995885
	46.2355			0.168986	0.995885
	10.6795			0.169084	0.995885
	-18.7412			0.169183	0.995885
	-7.04482			0.169281	0.995885
	1.65679			0.169379	0.995885
	34.1107			0.169477	0.995885
	16.2558			0.169575	0.995885
	40.032			0.169673	0.995885
	-28.1199			0.169771	0.995885
	-14.642			0.169869	0.995885
	0.230352			0.169967	0.995885
	17.4155			0.170065	0.995885
	-23.4179			0.170163	0.995885
	-39.2102			0.170261	0.995885
	10.1822			0.170359	0.995885
	35.7822			0.170457	0.995885
	23.9489			0.170555	0.995885
	-20.4912			0.170653	0.995885
	36.3333			0.170751	0.995885
	-27.6167			0.170849	0.995885
	47.8746			0.170947	0.995885
	-7.54508			0.171045	0.995885
	39.1611			0.171143	0.995885
	-36.4487			0.171241	0.995885
	8.92448			0.171339	0.995885
	40.6695			0.171437	0.995885
	5.42842			0.171535	0.995885
	-30.2152			0.171633	0.995885
	-29.8804			0.171731	0.995885
	40.5715			0.171829	0.995885
	14.4857			0.171927	0.995885
	22.9857			0.172025	0.995885
	16.4339			0.172123	0.995885
	-46.3242			0.172221	0.995885
	-8.69502			0.172319	0.995885
	14.2144			0.172417	0.995885
	38.7573			0.172515	0.995885
	-28.4546			0.172613	0.995885
	41.3859			0.172711	0.995885
	-13.614			0.172809	0.995885
	-43.2683			0.172907	0.995885
	-8.46975			0.173005	0.995885
	-34.3632			0.173103	0.995885
	-32.8833			0.173201	0.995885
	7.73187			0.173299	0.995885
	12.715			0.173397	0.995885
	-34.4631			0.173495	0.995885
	-16.863			0.173593	0.995885
	45.7371			0.173691	0.995885
	28.1261			0.173789	0.995885
	-30.1731			0.173887	0.995885
	-44.562			0.173985	0.995885
	31.4286			0.174084	0.995885
	-28.878			0.174182	0.995885
	20.2735			0.17428	0.995885
	11.0382			0.174378	0.995885
	-28.9108			0.174476	0.995885
	-6.84794			0.174574	0.995885
	-31.9899			0.174672	0.995885
	27.522			0.17477	0.995885
	47.6892			0.174868	0.995885
	24.6993			0.174966	0.995885
	3.002			0.175064	0.995885
	-39.7113			0.175162	0.995885
	-37.3106			0.17526	0.995885
	4.2894			0.175358	0.995885
	40.6839			0.175456	0.995885
	-23.438			0.175554	0.995885
	1.37161			0.175652	0.995885
	-19.1096			0.17575	0.995885
	-38.9095			0.175848	0.995885
	4.49058			0.175946	0.995885
	17.9314			0.176044	0.995885
	-25.5093			0.176142	0.995885
	0.690666			0.17624	0.995885
	40.9775			0.176338	0.995885
	0.938388			0.176436	0.995885
	37.4415			0.176534	0.995885
	37.6417			0.176632	0.995885
	-31.1582			0.17673	0.995885
	-17.9071			0.176828	0.995885
	22.2929			0.176926	0.995885
	33.0929			0.177024	0.995885
	19.793			0.177122	0.995885
	45.217			0.17722	0.995885
	-37.318			0.177318	0.995885
	-30.5178			0.177416	0.995885
	-36.7062			0.177514	0.995885
	23.1171			0.177612	0.995885
	41.3987			0.17771	0.995885
	-38.3326			0.177808	0.995885
	25.2939			0.177906	0.995885
	1.69402			0.178004	0.995885
	-31.687			0.178102	0.995885
	-21.6325			0.1782	0.995885
	3.43285			0.178298	0.995885
	41.1453			0.178396	0.995885
	45.0004			0.178494	0.995885
	-41.7476			0.178592	0.995885
	-6.15012			0.17869	0.995885
[truncated: 149,798 more rows]
