# Supplementary material for: Determinants of functional synaptic connectivity among amygdala-projecting prefrontal cortical neurons in male mice
Source: Nat Commun. 2023 Mar 25;14:1667. doi: 10.1038/s41467-023-37318-x (PMC10039875; doi:10.1038/s41467-023-37318-x)
Supplement: Supplementary file 4 — Source Data [file 41467_2023_37318_MOESM4_ESM.zip › Source data Figure 3.xlsx]

## Sheet: Sheet1
Figure 3c		mPFC-BLA cells			Non-mPFC-BLA cells			Random cells				Figure 3d		mPFC-BLA to mPFC-BLA									mPFC-BLA to non-mPFC-BLA									Random mPFC to random mPFC
		L2	L3	L5	L2	L3	L5	L2	L3	L5				L2 to L2	L2 to L3	L2 to L5	L3 to L2	L3 to L3	L3 to L5	L5/6 to L2	L5/6 to L3	L5/6 to L5	L2 to L2	L2 to L3	L2 to L5	L3 to L2	L3 to L3	L3 to L5	L5/6 to L2	L5/6 to L3	L5/6 to L5	L2 to L2	L2 to L3	L2 to L5	L3 to L2	L3 to L3	L3 to L5	L5/6 to L2	L5/6 to L3	L5/6 to L5
	Weighted input (pA) in r=300 µm	0.2528	2.4864	0	0.2592	0.6534	0	0.7359		0.2299			P(connection)	0.0526	0.275	0	0	0.0769	0	0.0408	0.0189	0	0.0256	0.0577	0	0	0.0545	0	0	0.0339	0	0.025		0	0.0667		0	0		0.021
		0.0923	1.4819	1.268	0.4445	0.0586	0	0.7893		0.737				0.0164	0.1053	0	0	0.0667	0.0263	0	0.0417	0.0769	0.027	0	0	0	0.0323	0	0	0	0	0.0476			0.1		0	0		0.0316
		0	1.0183	0.2855	0.2995	0.4899	0	1.4962		0.2544				0	0	0.2	0	0.0308	0.0278	0	0.0066	0	0.0303	0	0	0	0.0909	0	0	0	0	0.0972			0		0	0		0.0118
		0.2553	0.0702	0.1811	2.0133	1.0068	0	0.5354		0.0483				0.0213	0	0	0	0	0	0	0.0076	0	0.0896	0.0667		0.0526	0.0455		0	0.075	0	0.0328			0		0	0		0.0076
		0.2096	0.1653	0.0966	2.3831	0.6073		0		0.0739				0.027	0	0	0	0.0417	0	0	0.0179	0.0125	0.0758	0.0417		0.1304	0.0244		0	0		0			0		0	0		0.0078
		0.4082	0.547	0	0.1939	0.1862		1.065		0.1459				0.0769	0	0	0	0.06	0	0	0.0179	0	0	0		0.087	0.0351		0	0		0.069			0		0	0		0.0142
		0.1703	0	0.7066	1.9105	0.0473		0.2052		0.0577				0.0263	0.0267	0.0357	0.0769	0	0	0	0	0.053	0.0385	0		0	0.0328			0		0.0261			0		0	0		0.0152
		0	0.3425	1.4616		0		0		0				0	0	0	0	0.08	0	0	0	0.1429		0			0			0		0			0			0		0
		0	0.8412	0.3933				0.5379						0			0	0.0882	0	0	0.0625	0										0.0581			0			0
		0.0753		0.1194				0						0			0.0435		0.3077			0.0227										0			0			0
				0.5163															0.0588			0.0588
				0															0.0303			0
				0															0.0435			0
				0.3296															0.2222			0.0149
				2.4329																		0.0652
				0.3508																		0.0323
				0.3723																		0.0513
				0.7739																		0.0526
				2.2604																		0.0476
												Figure 3e		mPFC-BLA to mPFC-BLA									mPFC-BLA to non-mPFC-BLA									Random mPFC to random mPFC
														L2 to L2	L2 to L3	L2 to L5	L3 to L2	L3 to L3	L3 to L5	L5/6 to L2	L5/6 to L3	L5/6 to L5	L2 to L2	L2 to L3	L2 to L5	L3 to L2	L3 to L3	L3 to L5	L5/6 to L2	L5/6 to L3	L5/6 to L5	L2 to L2	L2 to L3	L2 to L5	L3 to L2	L3 to L3	L3 to L5	L5/6 to L2	L5/6 to L3	L5/6 to L5
													Mean connection strength (pA)	11.1251	26.2726	NaN	NaN	10.4522	NaN	7.3659	34.7521	NaN	17.6225	12.2536	NaN	NaN	15.1011	NaN	NaN	15.587	NaN	49.2364		NaN	15.5217		NaN	NaN		10.1172
														11.7217	21.2755	NaN	NaN	35.88	61.6701	NaN	17.8381	16.4839	37.7786	NaN	NaN	NaN	5.0987	NaN	NaN	NaN	NaN	17.3569			26.0599		NaN	NaN		25.3043
														NaN	NaN	16.5199	NaN	74.5946	17.9331	NaN	15.7689	NaN	10.1824	NaN	NaN	NaN	19.3525	NaN	NaN	NaN	NaN	26.2907			NaN		NaN	NaN		24.1684
														18.3786	NaN	NaN	NaN	NaN	NaN	NaN	9.6148	NaN	26.5878	25.1557		19.6572	19.2475		NaN	11.0409	NaN	33.1922			NaN		NaN	NaN		5.8459
														11.3167	NaN	NaN	NaN	8.9917	NaN	NaN	8.9623	6.3773	39.0386	27.2154		18.3434	23.2975		NaN	NaN		NaN			NaN		NaN	NaN		8.7191
														12.6535	NaN	NaN	NaN	12.8821	NaN	NaN	17.1466	NaN	NaN	NaN		9.5983	9.0323		NaN	NaN		29.288			NaN		NaN	NaN		9.6999
														6.2913	9.6724	23.7005	5.6299	NaN	NaN	NaN	NaN	12.6186	54.7672	NaN		NaN	7.0115			NaN		11.4221			NaN		NaN	NaN		6.2848
														NaN	NaN	NaN	NaN	7.2803	NaN	NaN	NaN	10.2313		NaN			NaN			NaN		NaN			NaN			NaN		NaN
														NaN			NaN	13.0385	NaN	NaN	7.3621	NaN										11.4042			NaN			NaN
														NaN			7.609		30.1637			5.133										NaN			NaN			NaN
																			9.5312			10.3254
																			11.813			NaN
																			13.6231			NaN
																			29.0693			21.4214
																						7.6287
																						8.3591
																						11.9631
																						11.7384
																						11.9346
