# Supplementary material for: Determinants of functional synaptic connectivity among amygdala-projecting prefrontal cortical neurons in male mice
Source: Nat Commun. 2023 Mar 25;14:1667. doi: 10.1038/s41467-023-37318-x (PMC10039875; doi:10.1038/s41467-023-37318-x)
Supplement: Supplementary file 4 — Source Data [file 41467_2023_37318_MOESM4_ESM.zip › Source data Figure 4.xlsx]

## Sheet: Sheet1
Figure 4b		Firing rate (Hz)
	Input current (pA)	mPFC-BLA cells																																						Non-mPFC-BLA cells
	-200	0	0	0	0	0	0	0	0	0	0	0	NaN	NaN	0	0	0	0	0	0	0	0	0	0	0	0	0	0	0	0	0	0	0	0	0	0	0	0	0	0	0	0	0	0	0	0	0	0	0
	-150	0	0	0	0	0	0	0	0	0	0	0	NaN	NaN	0	0	0	0	0	0	0	0	0	0	0	0	0	0	0	0	0	0	0	0	0	0	0	0	0	0	0	0	0	0	0	0	0	0	0
	-100	0	0	0	0	0	0	0	0	0	0	0	NaN	NaN	0	0	0	0	0	0	0	0	0	0	0	0	0	0	0	0	0	0	0	0	0	0	0	0	0	0	0	0	0	0	0	0	0	0	0
	-50	0	0	0	0	0	0	0	0	0	0	0	NaN	NaN	0	0	0	0	0	0	0	0	0	0	0	0	0	0	0	0	0	0	0	0	0	0	0	0	0	0	0	0	0	0	0	0	0	0	0
	0	0	0	0	0	0	0	0	0	0	0	0	NaN	NaN	0	0	0	0	0	0	0	0	0	0	0	0	0	0	0	0	0	0	0	0	0	0	0	0	0	0	0	0	0	0	0	0	0	0	0
	50	2	0	0	4	0	0	0	20	20	4	0	NaN	NaN	0	0	0	0	10	0	0	0	2	6	4	0	0	2	0	0	0	0	4	0	0	0	0	2	0	0	2	0	0	0	0	6	4	2	0
	100	22	0	4	24	0	0	14	34	34	16	0	NaN	NaN	0	0	10	2	18	10	10	8	14	14	14	4	0	10	0	14	0	8	10	2	2	6	4	18	14	4	14	0	8	10	4	20	14	12	2
	150	32	2	10	34	4	8	28	42	42	22	8	NaN	NaN	8	10	20	8	22	18	22	14	20	18	16	12	0	20	0	22	6	16	12	8	8	14	14	26	22	16	26	10	16	16	12	28	22	18	8
	200	38	16	20	38	18	26	36	28	46	26	18	NaN	NaN	14	16	24	16	26	24	28	20	8	22	20	16	2	22	8	28	10	22	16	12	16	20	20	30	26	24	34	20	22	22	16	32	32	24	12
	250	40	22	26	34	24	40	40	20	22	30	26	NaN	NaN	20	22	30	20	6	28	32	22	8	22	10	20	8	22	16	30	16	24	20	18	20	24	8	32	30	28	40	26	28	28	22	30	36	28	16
	300	40	28	32	20	30	44	44	NaN	NaN	34	28	NaN	NaN	24	26	32	26	6	30	34	24	6	22	6	24	14	16	22	30	18	26	26	24	24	28	NaN	10	32	30	44	32	32	32	26	10	40	32	18
	350	38	32	40	16	30	34	46	NaN	NaN	36	32	NaN	NaN	28	30	34	28	NaN	12	34	26	10	6	6	16	16	16	24	16	22	10	28	28	26	30	NaN	NaN	32	32	46	34	36	34	30	NaN	42	34	22
	400	24	34	44	8	32	32	46	NaN	NaN	32	32	NaN	NaN	30	8	36	26	NaN	10	10	26	10	4	8	10	18	NaN	26	8	26	16	32	24	14	32	NaN	NaN	NaN	32	50	36	36	36	32	NaN	44	32	22
Figure 4c		ISI(n)/ISI(1)
	ISI #	mPFC-BLA cells																																						Non-mPFC-BLA cells
	1	1	1	1	1	1	1	1	1	1	1	1	NaN	NaN	1	1	1	1	1	1	1	1	1	1	1	1	1	1	1	1	1	1	1	1	1	1	1	1	1	1	1	1	1	1	1	1	1	1	1
	2	3.02963	1.49664	2.47619	1.53304	1.91351	1.1773	2.55215	2.12037	1.16142	1.95973	2.65152	NaN	NaN	1.60145	1.51479	1.99401	1.58148	2.51813	1.26543	1.25911	2.1131	2.04533	1.75076	1.88915	1.42982	2.80889	1.58713	1.57692	1.905	1.58952	1.50625	1.56693	1.5	1.50633	1.79424	2.00395	1.75336	1.30588	1.76438	1.95055	2.3352	2.07538	1.26503	1.70035	1.51678	2.75912	2.37264	1.54801
	3	3.97778	2.65101	4.1619	2.4185	2.95135	2.17021	2.71779	2.34722	1.37402	3.26174	5.56061	NaN	NaN	3.00725	2.49704	3.28144	2.37778	3.68912	1.66358	1.81377	2.68452	4.03399	2.84498	2.26651	2.46053	7.49778	2.00536	3.71429	3.925	2.39301	1.85625	1.84646	1.98649	2.20675	2.52263	3.65613	3.26457	2.54706	2.22466	2.48901	3.49162	3.20101	1.58743	2.12195	2.65101	3.69343	2.57547	2.41686
	4	3.98519	3.43624	4.38095	2.61233	3.42703	2.75887	2.92638	2.14352	1.59055	3.5302	5.67424	NaN	NaN	5.36957	3.97041	3.79042	2.97407	4.16062	1.96296	2.34008	2.99702	5	3.21884	2.89623	3.4386	9.37778	2.53083	8.29121	5.37	3.0393	2.5625	2.17323	2.34459	3.25738	2.70782	4.19368	3.26906	3.80588	2.43288	2.5989	3.88268	3.26131	1.79235	2.39024	3.83893	3.72993	3.12264	2.76347
	5	4.0963	4.01342	5.75238	3.9207	4.41622	3.67376	2.83436	2.54167	1.61417	4.21477	6.82576	NaN	NaN	7.94203	4.59172	3.87425	3.52222	4.75648	2.18519	2.66802	3.29762	5.09348	4.49848	4.57075	4.7193	10.1067	3.0134	5.57692	5.63	3.8952	3.10625	2.45276	2.91892	4.40928	3	6	3.93274	4.99412	2.51781	2.79121	4.53073	3.29648	2.10109	2.44251	4.37584	4.25547	3.39623	2.82201
	Last	5.39259	6.34228	6.2381	6.78414	6.4	3.89362	3.35583	3.46759	3.0748	5.4698	7.37879	NaN	NaN	8.61594	8.57396	5.02395	6.05556	5.4456	3.28704	3.90283	4.02976	5.68839	4.04255	4.10142	7.32456	11.1956	3.9571	6.58791	5.45	9.62009	3.8125	4.80709	5.47297	8.32068	4.69136	7.26087	4.10314	6.8	2.53699	2.98352	5.03352	4.31156	2.39891	3.38328	6.7047	4.62774	4.08491	3.24356
Figure 4d,e,f and Figure S8a		mPFC-BLA cells																																						Non-mPFC-BLA cells
	Output gain (Hz/pA)	0.181423	0.124101	0.133127	0.211552	0.114151	0.239608	0.110539	0.2795	0.227533	0.106517	0.130163	NaN	NaN	0.100066	0.116595	0.0986278	0.102857	0.127922	0.119983	0.13827	0.0842914	0.143875	0.111925	0.103924	0.098256	0.0789264	0.123912	0.105243	0.147947	0.083123	0.117778	0.0808421	0.104628	0.108356	0.0997086	0.15137	0.1679	0.117799	0.114078	0.110752	0.11983	0.119848	0.101283	0.0955902	0.171677	0.118507	0.105228	0.0757082
	Adaptation index	1.77995	4.23767	2.51923	4.42529	3.34463	3.30723	1.3149	1.63537	2.64746	2.7911	2.78286	NaN	NaN	5.38009	5.66016	2.51952	3.82904	2.16255	2.59756	3.09968	1.90704	2.78116	2.30903	2.17104	5.1227	3.98576	2.49324	4.1777	2.86089	6.0522	2.53112	3.06784	3.64865	5.52381	2.61468	3.62327	2.34015	5.20721	1.43789	1.52958	2.1555	2.07748	1.89633	1.98975	4.42035	1.67725	1.72167	2.09531
	P(connection) in r=300 μm	0	0.0227273	0.108527	0.0649351	0.0185185	0.00729927	0.0769231	0.00462963	0.010101	0.0151515	0.00787402	0.0184049	0	0.056	0.0392157	0.142857	0	0.0238095	0.0138889	0.0185185	0.0232558	0.05	0	0	0	0.0153846	0.040404	0.118644	0.0392157	0.0322581	0.0285714	0	0	0.00990099	0.078125	0.03125	0.0493827	0.0967742	0.0452489	0.0147059	0	0	0.0114943	0.0253165	0.0117647	0.0294118	0	0.0786517
	Mean connection strength (pA)	NaN	9.24548	23.6738	22.8214	54.986	9.61482	16.4839	61.6701	17.9331	6.37731	11.7217	8.98188	NaN	12.6186	13.9482	10.2313	NaN	16.5199	18.3786	11.3167	5.13302	10.3254	NaN	NaN	NaN	21.4214	8.47638	20.5058	8.94513	12.6535	5.96062	NaN	NaN	7.60898	10.768	11.9131	15.6713	23.3577	14.4412	17.6225	NaN	NaN	5.09869	19.3525	37.7786	10.1824	NaN	25.5977
	Weighted input (pA) in r=300 μm	0	0.252843	2.48637	1.48191	1.01826	0.0701812	1.26799	0.28551	0.181142	0.096626	0.0922967	0.165311	0	0.706641	0.54699	1.46162	0	0.39333	0.255258	0.209569	0.119372	0.516272	0	0	0	0.32956	0.34248	2.43289	0.35079	0.408177	0.170303	0	0	0.0753364	0.841247	0.372283	0.77389	2.26042	0.653448	0.259155	0	0	0.0586056	0.489936	0.444455	0.299483	0	2.0133
	Bursting index	3.02963	1.49664	2.47619	1.53304	1.91351	1.1773	2.55215	2.12037	1.16142	1.95973	2.65152	NaN	NaN	1.60145	1.51479	1.99401	1.58148	2.51813	1.26543	1.25911	2.1131	2.04533	1.75076	1.88915	1.42982	2.80889	1.58713	1.57692	1.905	1.58952	1.50625	1.56693	1.5	1.50633	1.79424	2.00395	1.75336	1.30588	1.76438	1.95055	2.3352	2.07538	1.26503	1.70035	1.51678	2.75912	2.37264	1.54801
	Max firing rate (Hz)	40	34	44	38	32	44	48	42	46	36	32	NaN	NaN	30	30	36	28	26	30	34	26	20	22	20	24	18	22	26	30	26	26	32	28	26	32	22	32	32	32	52	36	36	36	32	32	44	34	22
	Sag ratio	0.0751926	0.0626558	0.162477	0.173004	0.0452464	0.178322	0.169926	0.188111	0.181595	0.118155	0.112316	NaN	NaN	0.332747	0.0501132	0.210095	0.0533066	0.16073	0.072067	0.0727309	0.147197	0.149721	0.135627	0.160368	0.362835	0.341982	0.0674441	0.259425	0.0858009	0.0592281	0.0372176	0.0886847	0.0861011	0.0826159	0.0398322	0.193713	0.140657	0.216799	0.0836634	0.118201	0.0197854	0.0824648	0.0494743	0.0266463	0.0720333	0.0965938	0.331533	0.0402883
	Spike threshold (mV)	-39.123	-36.3487	-42.531	-36.6899	-38.865	-41.2903	-45.5572	-46.3146	-34.911	-39.2545	-43.7866	NaN	NaN	-42.1975	-38.9016	-44.4686	-34.4383	-42.6503	-37.3485	-33.5749	-41.2464	-38.0526	-38.815	-36.6006	-36.8597	-37.9078	-28.99	-40.8397	-40.64	-34.3989	-40.0097	-31.8498	-32.5845	-33.4622	-38.7312	-36.838	-40.3453	-40.4214	-27.5962	-35.5791	-41.8418	-36.2965	-40.1201	-37.3602	-41.8984	-39.9397	-45.1865	-34.9953
	Spike amplitude (mV)	78.0024	83.187	86.3786	82.155	90.4397	82.6172	90.888	83.5766	84.0931	85.6961	77.6001	NaN	NaN	87.98	88.3279	87.712	83.8584	80.8277	90.5529	82.6533	88.2435	74.4906	84.6646	81.5346	86.109	87.3524	80.5586	87.6842	84.3595	87.3347	85.609	87.7885	85.1968	85.0125	93.1014	83.2309	90.4918	83.1521	85.5796	62.9289	92.3484	82.5306	87.8374	85.1751	81.5652	81.462	92.1592	83.9944
	Spike half-width (ms)	1.2004	1.12235	1.2205	1.17195	1.1514	0.93145	0.79425	0.91805	1.0182	1.2318	1.48885	NaN	NaN	0.99825	1.279	1.19595	1.8349	1.8426	1.54295	1.6451	1.5673	2.84055	1.5729	1.8052	1.5828	1.34095	2.19365	1.5932	1.5897	1.6115	1.82825	2.08845	1.83315	1.70855	1.78535	2.01425	1.65455	1.3489	0.9631	1.0922	1.00505	1.0192	1.01275	1.1113	1.1022	1.0098	0.9634	1.71445
	Cm (pF)	63.202	99.1862	98.542	76.7239	99.9118	81.648	93.1411	59.1187	87.9966	138.304	153.41	NaN	NaN	94.9782	111.411	162.162	148.009	126.151	105.5	88.3939	156.225	76.985	143.184	104.771	82.0876	142.932	79.5938	139.252	95.9867	120.036	190.549	127.896	198.404	110.017	372.752	100.834	57.3703	104.278	192.908	76.847	145.584	93.3244	114.481	135.556	98.586	91.376	98.524	132.901
	Rin (MΩ)	269.183	106.518	121.531	235.668	94.4398	158.05	180.323	351.662	318.043	232.058	104.948	NaN	NaN	149.593	127.33	220.987	182.713	312.482	232.938	184.611	239.458	251.785	312.206	305.685	231.468	116.484	341.834	117.678	219.376	149.794	227.274	354.605	230.077	209.634	224.299	197.868	256.709	256.251	231.526	293.068	107.567	202.024	233.605	176.307	258.012	266.448	203.058	157.38
	Holding current (pA)	NaN	NaN	-137.458	NaN	22.9479	NaN	-51.594	-25.6506	-34.3623	-18.4345	8.68263	-49.5746	-113.956	-102.147	14.3001	-6.17617	-21.9366	-17.0674	-29.659	-30.9121	-36.4784	-58.0206	-26.8672	-47.9854	-68.2707	-116.008	-17.9682	-81.8046	-34.446	-19.0378	-77.0162	-36.1264	-67.0104	-49.0603	-32.8287	-60.5548	-46.2352	-46.7239	-66.5277	-25.789	15.3543	2.88684	-0.720588	17.8792	-18.1695	-1.49879	-41.6603	-15.1168
Figure 4g
Regression score	0.0145293	0.0157279	0.00426847	0.0191886	0.00364952	0.0211882	0.0199592	0.00885082	0.0143121	0.012779	0.00367777	0.0111415	0.00605676	0.0294576	0.00298343	0.00176763	0.0102608	0.024809	0.0165201	0.0219934	0.000768793	0.0108198	0.0181515	0.00738585	0.00433396	0.0143649	0.00960394	0.00833584	0.00552939	0.00184522	0.00552193	0.0120698	0.0166832	0.004738	0.0356152	0.0112426	0.0117837	0.0119534	0.00581066	0.0289078	0.134065	0.0054089	0.0143233	0.0486659	0.117443	0.010706	0.00954051	0.00553098	0.0042483
Is connected? (0 - not connected, 1 - connected)	0	0	0	0	0	0	0	0	0	0	0	0	0	0	0	0	0	0	0	0	0	0	0	0	0	0	0	0	0	0	0	0	0	0	0	0	0	0	0	0	0	0	0	0	0	0	0	0	0
Figure 4i	Cross-entropy calculated without cross-validation	Cross-entropy distribution with cross-validation
AP position of slice	0.106796	0.109348	0.0967345	0.0845599	0.0807646	0.123262	0.111235	0.105566	0.115183	0.122514	0.104487	0.12429	0.111668	0.0983808	0.135646	0.162518	0.116949	0.152575	0.113876	0.0940766	0.0989495	0.125738	0.129985	0.15153	0.115623	0.117147	0.0803725	0.122805	0.0801531	0.072069	0.14657	0.0886879	0.0872848	0.0976243	0.126441	0.0760752	0.0916825	0.0778177	0.0877216	0.117734	0.0881452	0.121112	0.116929	0.100066	0.0738483	0.0836523	0.119677	0.10489	0.0927941
Euclidean distance	0.111064	0.123372	0.10618	0.10737	0.0969422	0.123719	0.111332	0.117822	0.118572	0.129484	0.108395	0.116533	0.131761	0.0960823	0.14219	0.145369	0.115787	0.135583	0.1165	0.10683	0.117791	0.12799	0.119339	0.138653	0.117966	0.100365	0.118556	0.102856	0.0826735	0.0881284	0.110996	0.113713	0.117805	0.116106	0.115942	0.0766066	0.100143	0.110163	0.0970794	0.116204	0.0984346	0.12101	0.104262	0.109984	0.101185	0.115454	0.1081	0.104479	0.111263
Lateral distance	0.107389	0.109374	0.0922775	0.0899405	0.0843793	0.11454	0.0992166	0.109286	0.120208	0.117304	0.116388	0.112284	0.120817	0.0934143	0.147511	0.143427	0.110146	0.138087	0.106823	0.0978841	0.114513	0.115253	0.131172	0.14235	0.116787	0.152548	0.08962	0.144147	0.072441	0.067052	0.140503	0.0894484	0.102945	0.102006	0.142289	0.0723838	0.0899923	0.0796465	0.0869089	0.111838	0.0967844	0.124786	0.10787	0.0918595	0.0748347	0.0933746	0.122182	0.0987057	0.0891291
Bursting index	0.106807	0.103643	0.0993858	0.0862847	0.0837289	0.106565	0.103255	0.110822	0.111086	0.108257	0.100348	0.119728	0.117785	0.104236	0.151171	0.143606	0.123668	0.14551	0.114227	0.101186	0.113689	0.108212	0.142431	0.140332	0.127875	0.129152	0.0945093	0.122126	0.0747594	0.0603091	0.143128	0.0832154	0.0987985	0.106187	0.12527	0.075431	0.0880833	0.0758389	0.0832191	0.121773	0.0824658	0.129796	0.119728	0.092302	0.0785998	0.0926153	0.11591	0.098597	0.0933652
Rin	0.106527	0.100554	0.0978339	0.0881646	0.0806507	0.114115	0.108245	0.105476	0.115954	0.11313	0.105395	0.11652	0.123257	0.0989062	0.153864	0.152716	0.119401	0.144361	0.110913	0.103011	0.116283	0.118643	0.134438	0.152399	0.129547	0.127997	0.0957905	0.117831	0.0713195	0.0601287	0.141312	0.0845458	0.101272	0.103384	0.125774	0.0709381	0.0904723	0.0785493	0.0864049	0.114324	0.086854	0.126588	0.115401	0.0914364	0.0743519	0.0902127	0.113423	0.101621	0.089162
DV of presynaptic cell	0.107379	0.103635	0.0961154	0.0861973	0.0848719	0.107311	0.0992795	0.118706	0.113494	0.108941	0.112598	0.125163	0.127154	0.0912731	0.145324	0.150828	0.117355	0.142679	0.126329	0.109194	0.111796	0.120298	0.122325	0.15434	0.132381	0.124585	0.0936422	0.126128	0.0798726	0.0691136	0.155665	0.0845829	0.0964938	0.10674	0.123124	0.0780167	0.0898728	0.0749079	0.0952796	0.104486	0.0915955	0.120497	0.101082	0.0961512	0.0767261	0.0860016	0.119097	0.101856	0.0923023
ML of presynaptic cell	0.110257	0.101328	0.0883619	0.098245	0.10181	0.120592	0.111046	0.112142	0.119004	0.109899	0.100306	0.113277	0.113339	0.108309	0.116256	0.121931	0.124524	0.114982	0.0936986	0.105844	0.117663	0.10593	0.126263	0.10999	0.12661	0.140202	0.0984678	0.108611	0.0833859	0.0879048	0.13449	0.0931054	0.102471	0.0980334	0.118148	0.0875541	0.102676	0.0918669	0.101881	0.123924	0.0941641	0.122939	0.119007	0.0897176	0.0977169	0.101855	0.124691	0.118314	0.104954
mPFC-BLA --> mPFC-BLA	0.106974	0.112141	0.100123	0.0910604	0.0750067	0.111684	0.111788	0.103912	0.109456	0.110543	0.110056	0.126717	0.125881	0.101364	0.140507	0.152005	0.121692	0.139817	0.115093	0.104155	0.101658	0.114806	0.138265	0.141356	0.116481	0.121946	0.0833695	0.12652	0.0774857	0.0696082	0.152716	0.0811212	0.089081	0.105107	0.134596	0.075112	0.0829987	0.0832663	0.0931018	0.122841	0.0942356	0.129801	0.121084	0.0884743	0.0702346	0.0837808	0.112842	0.108826	0.0853336
Only selected features	0.106334	0.106233	0.0946703	0.0867849	0.0795141	0.117236	0.10687	0.108748	0.115052	0.116376	0.104849	0.121931	0.122545	0.0960338	0.14815	0.156777	0.120046	0.146652	0.112693	0.0999987	0.110397	0.119517	0.134039	0.149682	0.123935	0.1246	0.0896103	0.120432	0.0709239	0.0633655	0.145988	0.0849477	0.09544	0.102063	0.128165	0.068868	0.0873536	0.0777271	0.08624	0.118043	0.0863354	0.126241	0.113533	0.0925871	0.0733835	0.0874715	0.116401	0.101852	0.0909628
All features	0.105753	0.0908746	0.0985599	0.0969843	0.0811504	0.114271	0.111516	0.112896	0.112592	0.113444	0.106377	0.111523	0.12477	0.0968549	0.172026	0.152802	0.118625	0.149014	0.11217	0.111877	0.108529	0.115154	0.135851	0.160912	0.119348	0.126859	0.0859452	0.118916	0.0666709	0.0627816	0.13142	0.0884392	0.0902479	0.100274	0.121728	0.063818	0.0840025	0.0831855	0.087314	0.125388	0.0858979	0.124788	0.114181	0.0965001	0.0753462	0.08896	0.126317	0.102102	0.100317
Shuffled connections	0.116074	0.116053	0.117803	0.117709	0.116443	0.11639	0.116915	0.116653	0.116632	0.115027	0.115785	0.115762	0.115347	0.116389	0.114793	0.117929	0.115536	0.116224	0.115263	0.115845	0.11483	0.115704	0.114888	0.114354	0.114566	0.116977	0.120171	0.114459	0.119195	0.116118	0.116224	0.115832	0.1165	0.116001	0.11608	0.115521	0.117497	0.118479	0.11725	0.116388	0.118053	0.117098	0.116477	0.116606	0.116566	0.114657	0.116543	0.114443	0.117657
Mean prob. Prediction	0.115581	0.115581
[truncated: 5,000 more columns]
