# Supplementary material for: Determinants of functional synaptic connectivity among amygdala-projecting prefrontal cortical neurons in male mice
Source: Nat Commun. 2023 Mar 25;14:1667. doi: 10.1038/s41467-023-37318-x (PMC10039875; doi:10.1038/s41467-023-37318-x)
Supplement: Supplementary file 4 — Source Data [file 41467_2023_37318_MOESM4_ESM.zip › Source data Figure S1.xlsx]

## Sheet: Sheet1
Figure S1b		Cells/mm2				Mean fluorescence intensity (norm.)
	Injected virus volume (µl)	IL, low titer		IL, high titer		IL, low titer		IL, high titer		BLA, low titer		BLA, high titer
	0.1	43.5663	112.399	72.1686	149.488	0.1142	0.122	0.2456	0.1913	0.276	0.1309	1	0.5765
	0.2	147.969	101.495	189.829	129.73	0.0935	0.1825	0.2501	0.3628	0.2728	0.2588	0.6775	0.7544
	0.3	108.098	79.9401	134.435	200.443	0.2283	0.2188	0.4227	0.35	0.1772	0.2157	0.7714	0.6035
