# Supplementary material for: Determinants of functional synaptic connectivity among amygdala-projecting prefrontal cortical neurons in male mice
Source: Nat Commun. 2023 Mar 25;14:1667. doi: 10.1038/s41467-023-37318-x (PMC10039875; doi:10.1038/s41467-023-37318-x)
Supplement: Supplementary file 4 — Source Data [file 41467_2023_37318_MOESM4_ESM.zip › Source data Figure S2.xlsx]

## Sheet: Sheet1
Figure S2b	# cells
Slice #	Red+Green	Red only	Green only	Total	% colocalization
123_slice2	41	4	3	48	85.4167
123_slice3	86	8	3	97	88.6598
123_slice4	50	5	4	59	84.7458
123_slice5	48	3	4	55	87.2727
124_slice1	48	4	3	55	87.2727
124_slice2	79	8	17	104	75.9615
Figure S2d
% false detection	2.91262	2.5	3.25581	2.53807	1.06383
% double detection	5.82524	6.66667	5.11628	3.5533	5.85106
