# Supplementary material for: Determinants of functional synaptic connectivity among amygdala-projecting prefrontal cortical neurons in male mice
Source: Nat Commun. 2023 Mar 25;14:1667. doi: 10.1038/s41467-023-37318-x (PMC10039875; doi:10.1038/s41467-023-37318-x)
Supplement: Supplementary file 4 — Source Data [file 41467_2023_37318_MOESM4_ESM.zip › Source data Figure S4.xlsx]

## Sheet: Sheet1
Figure S4a
z position (µm) relative to cell	Max ΔF/F0						P(≥1 spikes/spiral)						Latency to 1st spike (norm.)
100	NaN	NaN	NaN	NaN	0.00398707	NaN	NaN	NaN	NaN	NaN	0	NaN	NaN	NaN	NaN	NaN	NaN	NaN
90	NaN	NaN	NaN	NaN	0.0154655	NaN	NaN	NaN	NaN	NaN	0	NaN	NaN	NaN	NaN	NaN	NaN	NaN
80	0.00598304	NaN	NaN	NaN	0.0326582	NaN	0	NaN	NaN	NaN	0	NaN	NaN	NaN	NaN	NaN	NaN	NaN
70	0	NaN	NaN	0.00565598	0.0168347	NaN	0	NaN	NaN	0	0	NaN	NaN	NaN	NaN	NaN	NaN	NaN
60	0.0364468	0.0132024	NaN	0.000989804	0.0190089	0.0136888	0	0	NaN	0.1	0	0	NaN	NaN	NaN	8.78022	NaN	NaN
50	0.0471219	0.0194056	0.0150818	0.00202477	0.0321977	0.00519906	0	0	0	0	0	0	NaN	NaN	NaN	NaN	NaN	NaN
40	0.0130805	0.0144236	0.00996989	0.0134941	0.00327299	0.00580396	0.35	0	0	0.25	0	0	9.12491	NaN	NaN	7.18242	NaN	NaN
30	0.0130193	0.0119972	0.0167786	0.0234271	0.0126656	0.0110328	1	0	0	1	0.4	0	4.32984	NaN	NaN	3.49341	5.2774	NaN
20	0.045475	0.0116529	0.00723435	0.0540875	0.0510916	0.00472978	1	0	0	1	1	0.55	2.61649	NaN	NaN	2.01978	2.1589	3.98613
10	0.263899	0.0142408	0.0792374	0.343154	0.395397	0.0288449	1	0	1	1	1	1	1.62435	NaN	1.08989	1.12637	1.22192	1.31076
0	1.30018	0.734687	0.104364	0.590585	0.785867	0.110594	1	1	1	1	1	1	1	1	1	1	1	1
-10	0.413731	0.0486215	0.0139751	0.0784605	0.215656	0.00620647	1	0.25	0.15	1	1	1	1.35209	1.58262	2.42696	1.64725	1.31575	1.62094
-20	0.100706	0.0149951	0	0.0214451	0.0638086	0.00901256	1	0	0	1	1	0.15	2.01963	NaN	NaN	2.55714	1.77877	3.74881
-30	0.0627281	0.0117461	0.0101109	0.014444	0.0170695	0.00932939	1	0	0	1	1	0	2.57461	NaN	NaN	3.47692	2.65685	NaN
-40	0.0376302	0.00517776	0.00954543	0.00194845	0.0227779	0.00771574	1	0	0	0.9	0.65	0	3.28141	NaN	NaN	5.70085	4.82403	NaN
-50	0.153999	0.00284056	0.0082227	0.00286442	0.0242777	0.00772675	1	0	0	0.5	0	0	4.08377	NaN	NaN	7.19121	NaN	NaN
-60	0.011547	0.00744305	0.00735887	0.00978829	NaN	0.0102326	1	0	0	0	NaN	0	5.39267	NaN	NaN	NaN	NaN	NaN
-70	0.00483764	0.00553642	0.0105507	0.00354222	NaN	0.00646072	0.65	0	0	0.15	NaN	0	7.56947	NaN	NaN	5.32601	NaN	NaN
-80	NaN	0.0130981	0.00437085	0.0104936	NaN	0.0082669	NaN	0	0	0.1	NaN	0	NaN	NaN	NaN	9.75824	NaN	NaN
-90	NaN	0.0078522	0.0092414	NaN	NaN	0.00580596	NaN	0	0	NaN	NaN	0	NaN	NaN	NaN	NaN	NaN	NaN
-100	NaN	NaN	0.00332234	NaN	NaN	NaN	NaN	NaN	0	NaN	NaN	NaN	NaN	NaN	NaN	NaN	NaN	NaN
xy position (µm) relative to cell	Max ΔF/F0				P(≥1 spikes/spiral)				Latency to 1st spike (norm.)
0	1.2579	0.599095	0.0962667	0.619314	1	1	1	1	1	1	1	1
5	0.956132	0.19888	0.0479096	0.368615	1	0.475	0.775	1	1.21959	1.41857	1.37726	1.19426
10	0.386693	0.0100464	0.0105259	0.101074	1	0	0.175	1	1.92199	NaN	2.01363	1.80574
15	0.301189	0.00826648	0.00573265	0.0256551	0.7375	0	0	0.5625	3.01636	NaN	NaN	2.78824
20	0.158118	0.014112	0.00763306	0.0114759	0.5	0	0	0.3125	3.39435	NaN	NaN	4.89453
25	0.130975	0.00937027	0.0079955	0.00963144	0.25	0	0	0.175	2.49877	NaN	NaN	5.0101
30	0.193617	0.014621	0.00630963	0.00834476	0.25	0	0	0.125	2.957	NaN	NaN	4.81064
35	0.187953	0.0178773	0.00766719	0.0119816	0.275	0	0	0	4.99324	NaN	NaN	NaN
40	0.199449	0.00953477	0.0109199	0.0145282	0.35	0	0	0	4.91124	NaN	NaN	NaN
Figure S4b	FWHM (µm)
	ΔF/F0 in z	P(≥1 spikes/spiral) in z	ΔF/F0 in xy	P(≥1 spikes/spiral) in xy
	13.6069	112.692	15.7457	40.0093
	31.0326	11.668	7.4847	9.5241
	24.4365	20.8835	9.9537	14.5837
	17.4217	86.6719	12.2037	32.5011
	16.9626	70.6425
	39.823	32.6758
Figure S4c	Fraction of cells with neighbors within HWHM ellipsoid
	All (manual)	Auto
	0.1563	0.0097
	0.1741	0.0125
	0.0683	0.0132
	0.1111	0
Figure S4d	Number of within-ellipsoid neighbors
	All (manual)	Auto
	1.0794	1
	1.0606	1
	1	1
	1.0968	NaN
Figure S4e	Fraction of cell pairs within HWHM ellipsoid
	All (manual)	Auto
	0.0004197	4.736e-05
	0.0004886	7.862e-05
	0.0003348	8.714e-05
	0.0004384	0
