# Supplementary material for: Determinants of functional synaptic connectivity among amygdala-projecting prefrontal cortical neurons in male mice
Source: Nat Commun. 2023 Mar 25;14:1667. doi: 10.1038/s41467-023-37318-x (PMC10039875; doi:10.1038/s41467-023-37318-x)
Supplement: Supplementary file 4 — Source Data [file 41467_2023_37318_MOESM4_ESM.zip › Source data Figure S5.xlsx]

## Sheet: Sheet1
Figure S5a,d		mPFC-BLA cells																																						Non-mPFC-BLA cells
	P(connection) in r=300 μm	0	0.0227273	0.108527	0.0649351	0.0185185	0.00729927	0.0769231	0.00462963	0.010101	0.0151515	0.00787402	0.0184049	0	0.056	0.0392157	0.142857	0	0.0238095	0.0138889	0.0185185	0.0232558	0.05	0	0	0	0.0153846	0.040404	0.118644	0.0392157	0.0322581	0.0285714	0	0	0.00990099	0.078125	0.03125	0.0493827	0.0967742	0.0452489	0.0147059	0	0	0.0114943	0.0253165	0.0117647	0.0294118	0	0.0786517
	Mean connection strength (pA)	NaN	9.24548	23.6738	22.8214	54.986	9.61482	16.4839	61.6701	17.9331	6.37731	11.7217	8.98188	NaN	12.6186	13.9482	10.2313	NaN	16.5199	18.3786	11.3167	5.13302	10.3254	NaN	NaN	NaN	21.4214	8.47638	20.5058	8.94513	12.6535	5.96062	NaN	NaN	7.60898	10.768	11.9131	15.6713	23.3577	14.4412	17.6225	NaN	NaN	5.09869	19.3525	37.7786	10.1824	NaN	25.5977
	Weighted input (pA) in r=300 μm	0	0.252843	2.48637	1.48191	1.01826	0.0701812	1.26799	0.28551	0.181142	0.096626	0.0922967	0.165311	0	0.706641	0.54699	1.46162	0	0.39333	0.255258	0.209569	0.119372	0.516272	0	0	0	0.32956	0.34248	2.43289	0.35079	0.408177	0.170303	0	0	0.0753364	0.841247	0.372283	0.77389	2.26042	0.653448	0.259155	0	0	0.0586056	0.489936	0.444455	0.299483	0	2.0133
Figure S5b		P(connection)
	r around cell (µm)	mPFC-BLA cells																																						Non-mPFC-BLA cells
	0	NaN	NaN	NaN	NaN	NaN	NaN	NaN	NaN	NaN	NaN	NaN	NaN	NaN	NaN	NaN	NaN	NaN	NaN	NaN	NaN	NaN	NaN	NaN	NaN	NaN	NaN	NaN	NaN	NaN	NaN	NaN	NaN	NaN	NaN	NaN	NaN	NaN	NaN	NaN	NaN	NaN	NaN	NaN	NaN	NaN	NaN	NaN	NaN
	30	0	NaN	NaN	NaN	NaN	NaN	NaN	NaN	NaN	NaN	NaN	NaN	NaN	NaN	NaN	0	0	NaN	NaN	NaN	NaN	NaN	NaN	NaN	NaN	NaN	NaN	NaN	NaN	NaN	NaN	0	NaN	NaN	0	NaN	0	NaN	0	0	0	0	NaN	NaN	0	0	NaN	0
	60	0	0	1	0.333333	NaN	NaN	NaN	0	0	NaN	0	0	0	NaN	0.333333	0	0	NaN	0	0	NaN	0	0	0	0	NaN	0.4	0	0	NaN	NaN	0	NaN	NaN	0.333333	0	0	NaN	0	0	0	0	0	0.5	0	0	0	0.2
	90	0	0.166667	0.181818	0.166667	0.25	0	0	0	0.1	0	0	0	0	0.214286	0.428571	0.166667	0	0	0	0.0833333	0	0	0	0	0	0	0.3	0	0	0	0.111111	0	0	0	0.142857	0	0.0909091	NaN	0.0588235	0	0	0	0	0.2	0	0	0	0.1
	120	0	0.0833333	0.107143	0.136364	0.0833333	0	0.125	0.0322581	0.0526316	0	0.03125	0	0	0.137931	0.214286	0.0769231	0	0	0	0.05	0	0.142857	0	0	0	0.0555556	0.25	0.0666667	0.2	0.333333	0.0526316	0	0	0	0.0769231	0	0.117647	0.2	0.151515	0	0	0	0	0.0526316	0.037037	0	0	0.105263
	150	0	0.0714286	0.0888889	0.129032	0.0740741	0	0.1	0.0208333	0.030303	0	0.0192308	0	0	0.0862069	0.136364	0.105263	0	0	0	0.0416667	0.1	0.0909091	0	0	0	0.03125	0.142857	0.136364	0.133333	0.125	0.03125	0	0	0	0.0526316	0	0.125	0.0909091	0.09375	0	0	0	0.03125	0.0588235	0.025	0	0	0.0588235
	180	0	0.0416667	0.102941	0.108696	0.0566038	0	0.0909091	0.0135135	0.0181818	0	0.0133333	0.0113636	0	0.0722892	0.0833333	0.212121	0	0	0.0357143	0.027027	0.0625	0.0769231	0	0	0	0.0243902	0.0789474	0.103448	0.0833333	0.0909091	0.05	0	0	0	0.0344828	0	0.0681818	0.0952381	0.0860215	0	0	0	0.0196078	0.0377358	0.0181818	0	0	0.0612245
	210	0	0.0285714	0.125	0.0847458	0.038961	0.0140845	0.0833333	0.00925926	0.0136986	0	0.0102041	0.0238095	0	0.0594059	0.0535714	0.155556	0	0	0.0232558	0.0222222	0.0416667	0.0588235	0	0	0	0.0185185	0.0714286	0.121951	0.0588235	0.0588235	0.0408163	0	0	0	0.075	0.0535714	0.0754717	0.12	0.0559441	0.0172414	0	0	0.0153846	0.0294118	0.0138889	0	0	0.0923077
	240	0	0.0185185	0.119266	0.0769231	0.0291262	0.010101	0.0833333	0.00671141	0.011236	0.0217391	0.00877193	0.0196078	0	0.0636364	0.0506329	0.156863	0	0	0.0166667	0.0196078	0.03125	0.05	0	0	0	0.0172414	0.0555556	0.113208	0.0444444	0.05	0.0363636	0	0	0.0121951	0.0784314	0.0447761	0.0666667	0.103448	0.052356	0.015873	0	0	0.0128205	0.025974	0.0121951	0.030303	0	0.0875
	270	0	0.0266667	0.107438	0.0675676	0.0217391	0.00833333	0.0769231	0.00526316	0.0105263	0.0178571	0.00819672	0.01875	0	0.0588235	0.0425532	0.153846	0	0	0.0142857	0.0188679	0.0243902	0.05	0	0	0	0.016129	0.0444444	0.12069	0.04	0.04	0.030303	0	0	0.0103093	0.0847458	0.0379747	0.0555556	0.103448	0.0473934	0.0151515	0	0	0.0119048	0.0253165	0.0120482	0.0294118	0	0.0823529
	300	0	0.0227273	0.108527	0.0649351	0.0185185	0.00729927	0.0769231	0.00462963	0.010101	0.0151515	0.00787402	0.0184049	0	0.056	0.0392157	0.142857	0	0.0238095	0.0138889	0.0185185	0.0232558	0.05	0	0	0	0.0153846	0.040404	0.118644	0.0392157	0.0322581	0.0285714	0	0	0.00990099	0.078125	0.03125	0.0493827	0.0967742	0.0452489	0.0147059	0	0	0.0114943	0.0253165	0.0117647	0.0294118	0	0.0786517
	330	0	0.0380952	0.113636	0.0625	0.0149254	0.00675676	0.0769231	0.00440529	0.00990099	0.0133333	0.00775194	0.0184049	0	0.0534351	0.0380952	0.142857	0	0.0232558	0.0128205	0.0185185	0.0227273	0.05	0	0	0	0.0149254	0.037037	0.118644	0.0392157	0.0322581	0.0277778	0	0	0.00934579	0.0724638	0.029703	0.0444444	0.0967742	0.0444444	0.0147059	0	0	0.0113636	0.0253165	0.0116279	0.0285714	0	0.0777778
	360	0	0.0333333	0.113636	0.0609756	0.0136986	0.00653595	0.0769231	0.00431034	0.00990099	0.0123457	0.00775194	0.0184049	0	0.0530303	0.0377358	0.142857	0	0.0232558	0.0123457	0.0185185	0.0222222	0.05	0	0	0	0.0149254	0.037037	0.118644	0.0392157	0.0322581	0.0277778	0	0	0.00925926	0.0649351	0.029703	0.0430108	0.0967742	0.0444444	0.0147059	0	0	0.0113636	0.0253165	0.0116279	0.0285714	0	0.0777778
	390	0	0.030303	0.113636	0.0609756	0.0133929	0.00649351	0.0769231	0.00429185	0.00990099	0.0121951	0.00775194	0.0184049	0	0.0530303	0.0377358	0.142857	0	0.0232558	0.0123457	0.0185185	0.0222222	0.05	0	0	0	0.0149254	0.037037	0.118644	0.0392157	0.0322581	0.0277778	0	0	0.00917431	0.0632911	0.029703	0.0430108	0.0967742	0.0444444	0.0147059	0	0	0.0113636	0.0253165	0.0116279	0.0285714	0	0.0777778
	420	0	0.0291971	0.113636	0.0609756	0.0131004	0.00649351	0.0769231	0.00429185	0.00990099	0.0121951	0.00775194	0.0184049	0	0.0530303	0.0377358	0.142857	0	0.0232558	0.0123457	0.0185185	0.0222222	0.05	0	0	0	0.0149254	0.037037	0.118644	0.0392157	0.0322581	0.0277778	0	0	0.00917431	0.0632911	0.029703	0.0430108	0.0967742	0.0444444	0.0147059	0	0	0.0113636	0.0253165	0.0116279	0.0285714	0	0.0777778
	450	0	0.028777	0.113636	0.0609756	0.0131004	0.00649351	0.0769231	0.00429185	0.00990099	0.0121951	0.00775194	0.0184049	0	0.0530303	0.0377358	0.142857	0	0.0232558	0.0123457	0.0185185	0.0222222	0.05	0	0	0	0.0149254	0.037037	0.118644	0.0392157	0.0322581	0.0277778	0	0	0.00917431	0.0632911	0.029703	0.0430108	0.0967742	0.0444444	0.0147059	0	0	0.0113636	0.0253165	0.0116279	0.0285714	0	0.0777778
		Mean connection strength (pA)
	r around cell (µm)	mPFC-BLA cells																																						Non-mPFC-BLA cells
	0	NaN	NaN	NaN	NaN	NaN	NaN	NaN	NaN	NaN	NaN	NaN	NaN	NaN	NaN	NaN	NaN	NaN	NaN	NaN	NaN	NaN	NaN	NaN	NaN	NaN	NaN	NaN	NaN	NaN	NaN	NaN	NaN	NaN	NaN	NaN	NaN	NaN	NaN	NaN	NaN	NaN	NaN	NaN	NaN	NaN	NaN	NaN	NaN
	30	NaN	NaN	NaN	NaN	NaN	NaN	NaN	NaN	NaN	NaN	NaN	NaN	NaN	NaN	NaN	NaN	NaN	NaN	NaN	NaN	NaN	NaN	NaN	NaN	NaN	NaN	NaN	NaN	NaN	NaN	NaN	NaN	NaN	NaN	NaN	NaN	NaN	NaN	NaN	NaN	NaN	NaN	NaN	NaN	NaN	NaN	NaN	NaN
	60	NaN	NaN	9.38616	21.2755	NaN	NaN	NaN	NaN	NaN	NaN	NaN	NaN	NaN	NaN	7.11067	NaN	NaN	NaN	NaN	NaN	NaN	NaN	NaN	NaN	NaN	NaN	7.28035	NaN	NaN	NaN	NaN	NaN	NaN	NaN	7.4458	NaN	NaN	NaN	NaN	NaN	NaN	NaN	NaN	31.055	NaN	NaN	NaN	19.6572
	90	NaN	12.7336	10.583	21.2755	58.3928	NaN	NaN	NaN	17.9331	NaN	NaN	NaN	NaN	15.8835	12.8821	9.77221	NaN	NaN	NaN	11.3167	NaN	NaN	NaN	NaN	NaN	NaN	9.51862	NaN	NaN	NaN	5.62991	NaN	NaN	NaN	7.4458	NaN	11.7384	NaN	29.9998	NaN	NaN	NaN	NaN	31.055	NaN	NaN	NaN	19.6572
	120	NaN	12.7336	18.6394	26.1437	58.3928	NaN	16.4839	61.6701	17.9331	NaN	11.7217	NaN	NaN	14.3825	12.8821	9.77221	NaN	NaN	NaN	11.3167	NaN	10.3254	NaN	NaN	NaN	21.4214	9.51862	8.02625	8.35908	12.6535	5.62991	NaN	NaN	NaN	7.4458	NaN	12.7697	11.9346	16.6174	NaN	NaN	NaN	NaN	31.055	37.7786	NaN	NaN	35.9084
	150	NaN	12.7336	16.1714	24.3118	74.5946	NaN	16.4839	61.6701	17.9331	NaN	11.7217	NaN	NaN	13.5957	12.8821	14.0315	NaN	NaN	NaN	11.3167	5.13302	10.3254	NaN	NaN	NaN	21.4214	9.51862	7.57292	8.94513	12.6535	5.62991	NaN	NaN	NaN	7.4458	NaN	16.4133	11.9346	16.7517	NaN	NaN	NaN	5.09869	19.3525	37.7786	NaN	NaN	35.9084
	180	NaN	12.7336	21.4677	22.8214	54.986	NaN	16.4839	61.6701	17.9331	NaN	11.7217	9.88948	NaN	12.7481	12.8821	10.0919	NaN	NaN	18.3786	11.3167	5.13302	10.3254	NaN	NaN	NaN	21.4214	9.51862	7.57292	8.94513	12.6535	5.96062	NaN	NaN	NaN	7.4458	NaN	16.4133	12.046	15.9415	NaN	NaN	NaN	5.09869	19.3525	37.7786	NaN	NaN	31.1115
	210	NaN	12.7336	20.2457	22.8214	54.986	9.61482	16.4839	61.6701	17.9331	NaN	11.7217	8.98188	NaN	12.7481	12.8821	10.0919	NaN	NaN	18.3786	11.3167	5.13302	10.3254	NaN	NaN	NaN	21.4214	8.47638	25.8078	8.94513	12.6535	5.96062	NaN	NaN	NaN	10.7659	11.9131	15.6713	23.3577	15.9415	17.6225	NaN	NaN	5.09869	19.3525	37.7786	NaN	NaN	26.4023
	240	NaN	12.7336	24.0418	22.8214	54.986	9.61482	16.4839	61.6701	17.9331	6.37731	11.7217	8.98188	NaN	12.6186	13.9482	10.2313	NaN	NaN	18.3786	11.3167	5.13302	10.3254	NaN	NaN	NaN	21.4214	8.47638	22.7845	8.94513	12.6535	5.96062	NaN	NaN	7.60898	11.6403	11.9131	15.6713	23.3577	14.4412	17.6225	NaN	NaN	5.09869	19.3525	37.7786	10.1824	NaN	25.5977
	270	NaN	11.1251	24.0418	22.8214	54.986	9.61482	16.4839	61.6701	17.9331	6.37731	11.7217	8.98188	NaN	12.6186	13.9482	10.2313	NaN	NaN	18.3786	11.3167	5.13302	10.3254	NaN	NaN	NaN	21.4214	8.47638	20.5058	8.94513	12.6535	5.96062	NaN	NaN	7.60898	10.768	11.9131	15.6713	23.3577	14.4412	17.6225	NaN	NaN	5.09869	19.3525	37.7786	10.1824	NaN	25.5977
	300	NaN	11.1251	22.9101	22.8214	54.986	9.61482	16.4839	61.6701	17.9331	6.37731	11.7217	8.98188	NaN	12.6186	13.9482	10.2313	NaN	16.5199	18.3786	11.3167	5.13302	10.3254	NaN	NaN	NaN	21.4214	8.47638	20.5058	8.94513	12.6535	5.96062	NaN	NaN	7.60898	10.768	11.9131	15.6713	23.3577	14.4412	17.6225	NaN	NaN	5.09869	19.3525	37.7786	10.1824	NaN	25.5977
	330	NaN	9.24548	23.6738	22.8214	54.986	9.61482	16.4839	61.6701	17.9331	6.37731	11.7217	8.98188	NaN	12.6186	13.9482	10.2313	NaN	16.5199	18.3786	11.3167	5.13302	10.3254	NaN	NaN	NaN	21.4214	8.47638	20.5058	8.94513	12.6535	5.96062	NaN	NaN	7.60898	10.768	11.9131	15.6713	23.3577	14.4412	17.6225	NaN	NaN	5.09869	19.3525	37.7786	10.1824	NaN	25.5977
	360	NaN	9.24548	23.6738	22.8214	54.986	9.61482	16.4839	61.6701	17.9331	6.37731	11.7217	8.98188	NaN	12.6186	13.9482	10.2313	NaN	16.5199	18.3786	11.3167	5.13302	10.3254	NaN	NaN	NaN	21.4214	8.47638	20.5058	8.94513	12.6535	5.96062	NaN	NaN	7.60898	10.768	11.9131	15.6713	23.3577	14.4412	17.6225	NaN	NaN	5.09869	19.3525	37.7786	10.1824	NaN	25.5977
	390	NaN	9.24548	23.6738	22.8214	54.986	9.61482	16.4839	61.6701	17.9331	6.37731	11.7217	8.98188	NaN	12.6186	13.9482	10.2313	NaN	16.5199	18.3786	11.3167	5.13302	10.3254	NaN	NaN	NaN	21.4214	8.47638	20.5058	8.94513	12.6535	5.96062	NaN	NaN	7.60898	10.768	11.9131	15.6713	23.3577	14.4412	17.6225	NaN	NaN	5.09869	19.3525	37.7786	10.1824	NaN	25.5977
	420	NaN	9.24548	23.6738	22.8214	54.986	9.61482	16.4839	61.6701	17.9331	6.37731	11.7217	8.98188	NaN	12.6186	13.9482	10.2313	NaN	16.5199	18.3786	11.3167	5.13302	10.3254	NaN	NaN	NaN	21.4214	8.47638	20.5058	8.94513	12.6535	5.96062	NaN	NaN	7.60898	10.768	11.9131	15.6713	23.3577	14.4412	17.6225	NaN	NaN	5.09869	19.3525	37.7786	10.1824	NaN	25.5977
	450	NaN	9.24548	23.6738	22.8214	54.986	9.61482	16.4839	61.6701	17.9331	6.37731	11.7217	8.98188	NaN	12.6186	13.9482	10.2313	NaN	16.5199	18.3786	11.3167	5.13302	10.3254	NaN	NaN	NaN	21.4214	8.47638	20.5058	8.94513	12.6535	5.96062	NaN	NaN	7.60898	10.768	11.9131	15.6713	23.3577	14.4412	17.6225	NaN	NaN	5.09869	19.3525	37.7786	10.1824	NaN	25.5977
		Weighted input (pA)
	r around cell (µm)	mPFC-BLA cells																																						Non-mPFC-BLA cells
	0	NaN	NaN	NaN	NaN	NaN	NaN	NaN	NaN	NaN	NaN	NaN	NaN	NaN	NaN	NaN	NaN	NaN	NaN	NaN	NaN	NaN	NaN	NaN	NaN	NaN	NaN	NaN	NaN	NaN	NaN	NaN	NaN	NaN	NaN	NaN	NaN	NaN	NaN	NaN	NaN	NaN	NaN	NaN	NaN	NaN	NaN	NaN	NaN
	30	0	NaN	NaN	NaN	NaN	NaN	NaN	NaN	NaN	NaN	NaN	NaN	NaN	NaN	NaN	0	0	NaN	NaN	NaN	NaN	NaN	NaN	NaN	NaN	NaN	NaN	NaN	NaN	NaN	NaN	0	NaN	NaN	0	NaN	0	NaN	0	0	0	0	NaN	NaN	0	0	NaN	0
	60	0	0	9.38616	7.09183	NaN	NaN	NaN	0	0	NaN	0	0	0	NaN	2.37022	0	0	NaN	0	0	NaN	0	0	0	0	NaN	2.91214	0	0	NaN	NaN	0	NaN	NaN	2.48193	0	0	NaN	0	0	0	0	0	15.5275	0	0	0	3.93143
	90	0	2.12226	1.92418	3.54592	14.5982	0	0	0	1.79331	0	0	0	0	3.40361	5.52091	1.6287	0	0	0	0.943062	0	0	0	0	0	0	2.85559	0	0	0	0.625546	0	0	0	1.06369	0	1.06712	NaN	1.76469	0	0	0	0	6.211	0	0	0	1.96572
	120	0	1.06113	1.99707	3.56505	4.86607	0	2.06049	1.98936	0.943845	0	0.366303	0	0	1.9838	2.76045	0.751709	0	0	0	0.565837	0	1.47506	0	0	0	1.19008	2.37966	0.535083	1.67182	4.21783	0.296311	0	0	0	0.572754	0	1.50231	2.38693	2.51779	0	0	0	0	1.63447	1.39921	0	0	3.77983
	150	0	0.909542	1.43745	3.13701	5.52552	0	1.64839	1.28479	0.543426	0	0.225417	0	0	1.17205	1.75665	1.477	0	0	0	0.471531	0.513302	0.938676	0	0	0	0.669418	1.3598	1.03267	1.19268	1.58168	0.175935	0	0	0	0.391884	0	2.05166	1.08497	1.57047	0	0	0	0.159334	1.13838	0.944466	0	0	2.11226
	180	0	0.530566	2.20991	2.48059	3.11242	0	1.49854	0.83338	0.326055	0	0.156289	0.112381	0	0.921552	1.07351	2.1407	0	0	0.656378	0.305858	0.320814	0.794265	0	0	0	0.522473	0.75147	0.783405	0.745428	1.15032	0.298031	0	0	0	0.256752	0	1.11909	1.14724	1.37131	0	0	0	0.0999742	0.730282	0.686884	0	0	1.90478
	210	0	0.363817	2.53072	1.93402	2.14231	0.13542	1.37366	0.57102	0.245658	0	0.119609	0.213854	0	0.757315	0.690113	1.56985	0	0	0.427409	0.251483	0.213876	0.607379	0	0	0	0.396692	0.605456	3.1473	0.526184	0.744322	0.243291	0	0	0	0.807443	0.6382	1.18274	2.80293	0.891834	0.303836	0	0	0.0784413	0.56919	0.524703	0	0	2.43714
	240	0	0.235807	2.86737	1.75549	1.60153	0.0971194	1.37366	0.413893	0.201495	0.138637	0.102822	0.176115	0	0.803002	0.70624	1.60492	0	0	0.30631	0.221897	0.160407	0.516272	0	0	0	0.369334	0.47091	2.57938	0.397561	0.632674	0.21675	0	0	0.0927924	0.912967	0.533421	1.04475	2.41632	0.756084	0.279722	0	0	0.0653678	0.502661	0.460715	0.308558	0	2.2398
	270	0	0.296669	2.583	1.54199	1.19535	0.0801235	1.26799	0.32458	0.188769	0.113881	0.0960794	0.16841	0	0.74227	0.593542	1.57405	0	0	0.262551	0.213523	0.125196	0.516272	0	0	0	0.345506	0.376728	2.47484	0.357805	0.506139	0.180625	0	0	0.0784431	0.912539	0.452395	0.870626	2.41632	0.684417	0.267008	0	0	0.0606986	0.489936	0.455164	0.299483	0	2.10805
	300	0	0.252843	2.48637	1.48191	1.01826	0.0701812	1.26799	0.28551	0.181142	0.096626	0.0922967	0.165311	0	0.706641	0.54699	1.46162	0	0.39333	0.255258	0.209569	0.119372	0.516272	0	0	0	0.32956	0.34248	2.43289	0.35079	0.408177	0.170303	0	0	0.0753364	0.841247	0.372283	0.77389	2.26042	0.653448	0.259155	0	0	0.0586056	0.489936	0.444455	0.299483	0	2.0133
	330	0	0.352209	2.69021	1.42634	0.820687	0.064965	1.26799	0.271675	0.177555	0.0850309	0.0908657	0.165311	0	0.674276	0.531362	1.46162	0	0.384183	0.235623	0.209569	0.116659	0.516272	0	0	0	0.319722	0.31394	2.43289	0.35079	0.408177	0.165573	0	0	0.0711119	0.780287	0.353853	0.696501	2.26042	0.641831	0.259155	0	0	0.0579396	0.489936	0.439287	0.290926	0	1.99093
	360	0	0.308183	2.69021	1.39155	0.753233	0.062842	1.26799	0.26582	0.177555	0.0787323	0.0908657	0.165311	0	0.669168	0.526349	1.46162	0	0.384183	0.226896	0.209569	0.114067	0.516272	0	0	0	0.319722	0.31394	2.43289	0.35079	0.408177	0.165573	0	0	0.0704535	0.699218	0.353853	0.674033	2.26042	0.641831	0.259155	0	0	0.0579396	0.489936	0.439287	0.290926	0	1.99093
	390	0	0.280166	2.69021	1.39155	0.73642	0.0624339	1.26799	0.264679	0.177555	0.0777721	0.0908657	0.165311	0	0.669168	0.526349	1.46162	0	0.384183	0.226896	0.209569	0.114067	0.516272	0	0	0	0.319722	0.31394	2.43289	0.35079	0.408177	0.165573	0	0	0.0698071	0.681516	0.353853	0.674033	2.26042	0.641831	0.259155	0	0	0.0579396	0.489936	0.439287	0.290926	0	1.99093
	420	0	0.269941	2.69021	1.39155	0.720341	0.0624339	1.26799	0.264679	0.177555	0.0777721	0.0908657	0.165311	0	0.669168	0.526349	1.46162	0	0.384183	0.226896	0.209569	0.114067	0.516272	0	0	0	0.319722	0.31394	2.43289	0.35079	0.408177	0.165573	0	0	0.0698071	0.681516	0.353853	0.674033	2.26042	0.641831	0.259155	0	0	0.0579396	0.489936	0.439287	0.290926	0	1.99093
	450	0	0.266057	2.69021	1.39155	0.720341	0.0624339	1.26799	0.264679	0.177555	0.0777721	0.0908657	0.165311	0	0.669168	0.526349	1.46162	0	0.384183	0.226896	0.209569	0.114067	0.516272	0	0	0	0.319722	0.31394	2.43289	0.35079	0.408177	0.165573	0	0	0.0698071	0.681516	0.353853	0.674033	2.26042	0.641831	0.259155	0	0	0.0579396	0.489936	0.439287	0.290926	0	1.99093
Figure S5c		P(connection)
	Annulus center (µm)	mPFC-BLA cells																																						Non-mPFC-BLA cells
	25	0	0	NaN	0	NaN	NaN	NaN	NaN	0	NaN	0	0	NaN	NaN	0.333333	0	0	NaN	0	0	NaN	0	0	0	0	NaN	0.5	0	0	NaN	NaN	0	NaN	NaN	0	0	0	NaN	0	0	0	0	NaN	1	0	0	0	0
	75	0	0.166667	0.111111	0.153846	0.125	0	0.166667	0.0454545	0.0714286	0	0	0	0	0.176471	0.333333	0.125	0	0	0	0.0769231	0	0	0	0	0	0	0.25	0	0.5	0.5	0.111111	0	0	0	0.125	0	0.181818	0	0.125	0	0	0	0	0	0	0	0	0.142857
	125	0	0	0.0740741	0.125	0.0526316	0	0	0	0	0	0.03125	0	0	0.0487805	0	0.1	0	0	0	0	0.125	0.166667	0	0	0	0.0434783	0	0.214286	0.0833333	0	0	0	0	0	0	0	0.0909091	0.111111	0.0888889	0	0	0	0.05	0.0454545	0.0434783	0	0	0
	175	0	0	0.184211	0.0454545	0.0232558	0.03125	0	0	0	0	0	0.030303	0	0.025641	0	0.217391	0	0	0.0454545	0	0	0	0	0	0	0	0.0344828	0.0714286	0	0	0.0714286	0	0	0	0.0555556	0.0833333	0.037037	0.166667	0.0338983	0.0454545	0	0	0	0	0	0	0	0.103448
	225	0	0.0277778	0.0714286	0	0	0	NaN	0	0	0.047619	0	0.025641	0	0.0588235	0.0294118	0.111111	0	0	0	0	0	0	0	0	0	0	0	0.157895	0	0	0	0	0	0.047619	0.133333	0	0	0	0.0253165	0	0	0	0	0	0	0.333333	0	0.111111
	275	0	0	0.0555556	0	0	0	0	0	0	0	0	0	0	0	0	0	0	0.0909091	0	0	0	NaN	0	0	0	0	0	0	0	0	0	0	0	0	0.0833333	0	0	0	0	0	0	0	0	0	0	0	0	0
	325	NaN	0.0769231	0.333333	0	0	0	NaN	0	0	0	0	NaN	0	0	0	NaN	NaN	0	0	NaN	0	NaN	0	NaN	NaN	0	0	NaN	NaN	NaN	0	NaN	0	0	0	0	0	NaN	0	NaN	0	0	0	NaN	0	0	NaN	0
	375	NaN	0	NaN	NaN	0	0	NaN	0	NaN	0	NaN	NaN	NaN	NaN	NaN	NaN	NaN	NaN	NaN	NaN	NaN	NaN	NaN	NaN	NaN	NaN	NaN	NaN	NaN	NaN	NaN	NaN	NaN	0	0	NaN	NaN	NaN	NaN	NaN	0	0	NaN	NaN	NaN	NaN	NaN	NaN
	425	NaN	0	NaN	NaN	0	NaN	NaN	NaN	NaN	NaN	NaN	NaN	NaN	NaN	NaN	NaN	NaN	NaN	NaN	NaN	NaN	NaN	NaN	NaN	NaN	NaN	NaN	NaN	NaN	NaN	NaN	NaN	0	NaN	NaN	NaN	NaN	NaN	NaN	NaN	NaN	NaN	NaN	NaN	NaN	NaN	NaN	NaN
		Mean connection strength (pA)
	Annulus center (µm)	mPFC-BLA cells																																						Non-mPFC-BLA cells
	25	NaN	NaN	NaN	NaN	NaN	NaN	NaN	NaN	NaN	NaN	NaN	NaN	NaN	NaN	7.11067	NaN	NaN	NaN	NaN	NaN	NaN	NaN	NaN	NaN	NaN	NaN	6.82398	NaN	NaN	NaN	NaN	NaN	NaN	NaN	NaN	NaN	NaN	NaN	NaN	NaN	NaN	NaN	NaN	31.055	NaN	NaN	NaN	NaN
	75	NaN	12.7336	10.583	21.2755	58.3928	NaN	16.4839	61.6701	17.9331	NaN	NaN	NaN	NaN	15.8835	15.7678	9.77221	NaN	NaN	NaN	11.3167	NaN	NaN	NaN	NaN	NaN	NaN	10.8659	NaN	8.35908	12.6535	5.62991	NaN	NaN	NaN	7.4458	NaN	12.7697	NaN	21.6485	NaN	NaN	NaN	NaN	NaN	NaN	NaN	NaN	35.9084
	125	NaN	NaN	21.7597	27.3482	90.7963	NaN	NaN	NaN	NaN	NaN	11.7217	NaN	NaN	10.1641	NaN	18.2908	NaN	NaN	NaN	NaN	5.13302	10.3254	NaN	NaN	NaN	21.4214	NaN	7.57292	9.53119	NaN	NaN	NaN	NaN	NaN	NaN	NaN	23.7005	11.9346	14.3033	NaN	NaN	NaN	5.09869	7.64993	37.7786	NaN	NaN	NaN
	175	NaN	NaN	22.5739	16.8598	15.7689	9.61482	NaN	NaN	NaN	NaN	NaN	8.99165	NaN	8.51011	NaN	8.51605	NaN	NaN	18.3786	NaN	NaN	NaN	NaN	NaN	NaN	NaN	5.34965	76.6837	NaN	NaN	6.29133	NaN	NaN	NaN	11.093	11.9131	13.4452	29.0693	13.511	17.6225	NaN	NaN	NaN	NaN	NaN	NaN	NaN	20.9509
	225	NaN	9.51661	44.92	NaN	NaN	NaN	NaN	NaN	NaN	6.37731	NaN	8.96233	NaN	11.8414	17.1466	11.2075	NaN	NaN	NaN	NaN	NaN	NaN	NaN	NaN	NaN	NaN	NaN	14.7128	NaN	NaN	NaN	NaN	NaN	7.60898	14.0113	NaN	NaN	NaN	8.43988	NaN	NaN	NaN	NaN	NaN	NaN	10.1824	NaN	22.2572
	275	NaN	NaN	8.19827	NaN	NaN	NaN	NaN	NaN	NaN	NaN	NaN	NaN	NaN	NaN	NaN	NaN	NaN	16.5199	NaN	NaN	NaN	NaN	NaN	NaN	NaN	NaN	NaN	NaN	NaN	NaN	NaN	NaN	NaN	NaN	7.27849	NaN	NaN	NaN	NaN	NaN	NaN	NaN	NaN	NaN	NaN	NaN	NaN	NaN
	325	NaN	7.36586	34.3662	NaN	NaN	NaN	NaN	NaN	NaN	NaN	NaN	NaN	NaN	NaN	NaN	NaN	NaN	NaN	NaN	NaN	NaN	NaN	NaN	NaN	NaN	NaN	NaN	NaN	NaN	NaN	NaN	NaN	NaN	NaN	NaN	NaN	NaN	NaN	NaN	NaN	NaN	NaN	NaN	NaN	NaN	NaN	NaN	NaN
	375	NaN	NaN	NaN	NaN	NaN	NaN	NaN	NaN	NaN	NaN	NaN	NaN	NaN	NaN	NaN	NaN	NaN	NaN	NaN	NaN	NaN	NaN	NaN	NaN	NaN	NaN	NaN	NaN	NaN	NaN	NaN	NaN	NaN	NaN	NaN	NaN	NaN	NaN	NaN	NaN	NaN	NaN	NaN	NaN	NaN	NaN	NaN	NaN
	425	NaN	NaN	NaN	NaN	NaN	NaN	NaN	NaN	NaN	NaN	NaN	NaN	NaN	NaN	NaN	NaN	NaN	NaN	NaN	NaN	NaN	NaN	NaN	NaN	NaN	NaN	NaN	NaN	NaN	NaN	NaN	NaN	NaN	NaN	NaN	NaN	NaN	NaN	NaN	NaN	NaN	NaN	NaN	NaN	NaN	NaN	NaN	NaN
		Weighted input (pA)
	Annulus center (µm)	mPFC-BLA cells																																						Non-mPFC-BLA cells
	25	0	0	NaN	0	NaN	NaN	NaN	NaN	0	NaN	0	0	NaN	NaN	2.37022	0	0	NaN	0	0	NaN	0	0	0	0	NaN	3.41199	0	0	NaN	NaN	0	NaN	NaN	0	0	0	NaN	0	0	0	0	NaN	31.055	0	0	0	0
	75	0	2.12226	1.17589	3.27315	7.2991	0	2.74732	2.80319	1.28093	0	0	0	0	2.80297	5.25594	1.22153	0	0	0	0.870519	0	0	0	0	0	0	2.71649	0	4.17954	6.32674	0.625546	0	0	0	0.930726	0	2.32176	0	2.70606	0	0	0	0	0	0	0	0	5.12978
	125	0	0	1.61183	3.41852	4.77875	0	0	0	0	0	0.366303	0	0	0.495809	0	1.82908	0	0	0	0	0.641627	1.72091	0	0	0	0.931365	0	1.62277	0.794265	0	0	0	0	0	0	0	2.15459	1.32607	1.2714	0	0	0	0.254934	0.347724	1.64255	0	0	0
	175	0	0	4.15836	0.766353	0.366719	0.300463	0	0	0	0	0	0.272474	0	0.218208	0	1.85132	0	0	0.83539	0	0	0	0	0	0	0	0.184471	5.47741	0	0	0.449381	0	0	0	0.616276	0.992756	0.497972	4.84488	0.458001	0.801023	0	0	0	0	0	0	0	2.16734
	225	0	0.26435	3.20857	0	0	0	NaN	0	0	0.303682	0	0.229803	0	0.696552	0.504313	1.24528	0	0	0	0	0	0	0	0	0	0	0	2.32307	0	0	0	0	0	0.362332	1.86817	0	0	0	0.213668	0	0	0	0	0	0	3.39414	0	2.47302
	275	0	0	0.455459	0	0	0	0	0	0	0	0	0	0	0	0	0	0	1.50181	0	0	0	NaN	0	0	0	0	0	0	0	0	0	0	0	0	0.60654	0	0	0	0	0	0	0	0	0	0	0	0	0
	325	NaN	0.566605	11.4554	0	0	0	NaN	0	0	0	0	NaN	0	0	0	NaN	NaN	0	0	NaN	0	NaN	0	NaN	NaN	0	0	NaN	NaN	NaN	0	NaN	0	0	0	0	0	NaN	0	NaN	0	0	0	NaN	0	0	NaN	0
	375	NaN	0	NaN	NaN	0	0	NaN	0	NaN	0	NaN	NaN	NaN	NaN	NaN	NaN	NaN	NaN	NaN	NaN	NaN	NaN	NaN	NaN	NaN	NaN	NaN	NaN	NaN	NaN	NaN	NaN	NaN	0	0	NaN	NaN	NaN	NaN	NaN	0	0	NaN	NaN	NaN	NaN	NaN	NaN
	425	NaN	0	NaN	NaN	0	NaN	NaN	NaN	NaN	NaN	NaN	NaN	NaN	NaN	NaN	NaN	NaN	NaN	NaN	NaN	NaN	NaN	NaN	NaN	NaN	NaN	NaN	NaN	NaN	NaN	NaN	NaN	0	NaN	NaN	NaN	NaN	NaN	NaN	NaN	NaN	NaN	NaN	NaN	NaN	NaN	NaN	NaN
Figure S5e		mPFC-BLA to mPFC-BLA									mPFC-BLA to non-mPFC-BLA									Random mPFC to random mPFC
		L2 to L2	L2 to L3	L2 to L5	L3 to L2	L3 to L3	L3 to L5	L5/6 to L2	L5/6 to L3	L5/6 to L5	L2 to L2	L2 to L3	L2 to L5	L3 to L2	L3 to L3	L3 to L5	L5/6 to L2	L5/6 to L3	L5/6 to L5	L2 to L2	L2 to L3	L2 to L5	L3 to L2	L3 to L3	L3 to L5	L5/6 to L2	L5/6 to L3	L5/6 to L5
	Weighted input (pA)	0.5855	7.225	0	0	0.804	0	0.3006	0.6557	0	0.4519	0.7069	0	0	0.8237	0	0	0.5284	0	1.2309		0	1.0348		0	0		0.2122
		0.1922	2.2395	0	0	2.392	1.6229	0	0.7433	1.268	1.021	0	0	0	0.1645	0	0	0	0	0.8265			2.606		0	0		0.7991
		0	0	3.304	0	2.2952	0.4981	0	0.1044	0	0.3086	0	0	0	1.7593	0	0	0	0	2.556			0		0	0		0.2843
		0.391	0	0	0	0	0	0	0.0734	0	2.381	1.677		1.0346	0.8749		0	0.8281	0	1.0883			0		0	0		0.0446
		0.3059	0	0	0	0.3747	0	0	0.16	0.0797	2.9575	1.134		2.3926	0.5682		0	0		0			0		0	0		0.0676
		0.9733	0	0	0	0.7729	0	0	0.3062	0	0	0		0.8346	0.3169		0	0		2.0199			0		0	0		0.1376
		0.1656	0.2579	0.8464	0.4331	0	0	0	0	0.6692	2.1064	0		0	0.2299			0		0.298			0		0	0		0.0952
		0	0	0	0	0.5824	0	0	0	1.4616		0			0			0		0			0			0		0
		0			0	1.1505	0	0	0.4601	0										0.663			0			0
		0			0.3308		9.2811			0.1167										0			0			0
							0.5607			0.6074
							0.358			0
							0.5923			0
							6.4598			0.3197
										0.4975
										0.2696
										0.6135
										0.6178
										0.5683
Figure S5f	mPFC-BLA cells		Non-mPFC-BLA cells		Random cells				Figure S5g	mPFC-BLA cells		Non-mPFC-BLA cells		Random cells
	Medial	Lateral	Medial	Lateral	Medial	Lateral				Dorsal	Ventral	Dorsal	Ventral	Dorsal	Ventral
Weighted input by ML direction	0	0	0.837388	0.490929	0	0.281032			Weighted input by DV direction	0	0	0.323482	0.89651	0.409807	0.092381
	0	0.275984	0.550703	0	0.282281	1.14442				0.613822	0.19348	0	0.451859	0.320773	1.02998
	4.19142	0.774873	0	0	0	0.439425				4.53126	1.63818	0	0	0	0.322245
	2.12755	1.15413	0	0	0	0.0847225				2.84514	0.361923	0	0	0	0.0531441
	1.97383	0.405255	0.159334	0	0	0.0937539				2.32335	0	0	0.154506	0	0.0846516
	0	0.0733956	2.15027	0	0	0.373072				0	0.0924502	0.166303	0.941061	0	0.242497
	1.26799	NaN	1.04941	0	0	0.120861				2.35485	0	0	0.803801	0.108358	0
	1.28479	0	0.462838	0	1.23091	0.316769				0	0.356475	0	0.509121	1.47177	0
	0.309191	0	0	0	0	0				0	0.426977	0	0	0	0
	0.122641	0	1.6518	2.87267	1.36132	0.465356				0	0.0828223	3.00994	0.531275	0.990305	0.526673
	0.217068	0	0	3.01474	2.6346	0.935925				0	0.186058	2.92695	1.05089	2.87555	0
	0.187326	0.133766	0	0.20207	1.11605	0.230893				0	0.286656	0	0.376405	0.885125	0
	0	0	0	0	0	0				0	0	0	0	0	0
	0.631696	0.89203	1.57223	0.85853	0	1.30169				0.461979	0.831559	0.772097	1.37458	1.72282	0
	1.24666	0.228622	1.06477	0	0.297967	0				0.504744	0.542912	0.302565	1.00798	0.35326	0
	1.31018	1.55961	0	0.410561	0	0				2.36876	0.781265	0	0.401437	0	0
	0	0	0	0.250411	0.770554	0				0	0	0.126086	0.150538	0.157297	0.682724
	0.532899	0	0	2.88249	0	0				0	0.688328	0.305146	4.01173	0	0
	0	0.229732	0	0						0.574331	0	0	0
	1.25742	0								0	0.538893
	0	0.244429								0.256651	0
	0	0.794265								0.938676	0
	0	0								0	0
	0	0								0	0
	0	0								0	0
	1.5301	0								0.369334	0
	0.364575	0								0.510522	0.202829
	4.22179	0								1.3812	3.05822
	0.470797	0								0.688087	0
	NaN	0.408177								0.632674	0
	0.179752	0.15216								0.125827	0.255905
	0	0								0	0
	0	0								0	0
	0	0.10568								0.122725	0
	0	0.978905								0.653436	0.930726
	0.406127	0								0.35211	0.357791
	0.606508	1.30426								0	1.06246
	4.47219	0.663036								0	4.67154
[truncated: 27 more columns]
