# Supplementary material for: Determinants of functional synaptic connectivity among amygdala-projecting prefrontal cortical neurons in male mice
Source: Nat Commun. 2023 Mar 25;14:1667. doi: 10.1038/s41467-023-37318-x (PMC10039875; doi:10.1038/s41467-023-37318-x)
Supplement: Supplementary file 4 — Source Data [file 41467_2023_37318_MOESM4_ESM.zip › Source data Figure S6.xlsx]

## Sheet: Sheet1
Figure S6a	Random mPFC cells		mPFC-BLA cells
	ML positions	DV positions	ML positions	DV positions
	677.518	1732.03	358.23	2027.16
	602.275	1839.32	307.445	1902.56
	671.874	2014.42	445.868	1911.73
	629.465	2014.55	416.993	2177.36
	574.4	1914.8	383.63	2151.53
	581.064	1833.29	364.305	1940
	582.322	1871.33	330.109	2197.23
	612.494	2033.51	286.311	1970.6
	516.047	1957.58	287.225	2017
	766.492	1845.58	300.232	1912.72
	609.819	1939.45	411.439	2073.77
	620.807	1833.96	324.447	1870.87
	656.318	1981.11	321.45	1850.74
	601.627	2050.97	496.485	1912.71
	680.513	2008.12	440.224	1847.09
	682.549	2029.53	386.462	1987.53
	595.145	1975.75	435.09	2013.57
	631.175	1674.6	432.075	2107.86
	606.382	2098.77	351.858	1993.5
	536.209	1880.86	541.54	1991.33
	676.064	2041.62	525.161	1943.65
	534.936	2012.01	554.873	1860.68
	564.092	2066.27	480.475	2172.78
	751.684	1884.36	467.68	2195.16
	596.662	1937.3	433.927	2044.45
	546.323	1874.88	361.618	1934.01
	568.301	2154.38	322.92	1867.25
	516.088	1764.15	358.054	1925.12
	566.271	2166.56	605.016	2055.04
	516.832	2111.96	453.53	1931.37
	653.094	1788.08	368.733	2045.49
	636.997	1920.61	382.297	2131.67
	472.549	1982.24	455.458	2133.75
	437.138	1989.57	383.731	1877.89
	751.449	1912.85	382.625	1978.81
	643.362	1894.34	327.33	1886.27
	665.962	2111.06	464.399	1943.3
	600.192	2050.49	414.656	2097.04
	430.775	1911.07	467.394	2084.47
	708.272	1764.81	446.138	2221.36
	593.116	1939.29	488.251	2055.32
	478.618	1894.54	434.192	1910.45
	717.889	2006.09	274.093	1873.71
	641.522	1843.93	373.736	1920.09
	587.613	1912.8	512.816	1926.19
	643.848	2123.04	159.755	1530.92
	475.482	2027.98	203.65	1406.35
	704.067	1888.67	87.8723	1479.44
	584.326	1969.85	226.292	1505.41
	543.116	1985.67	116.476	1344.53
	448	2044.52	313.664	1220.03
	582.848	1858.17	181.093	1372.55
	586.236	1955.37	123.32	1504.4
	354.842	1929.72	285.847	1390.3
	758.887	1888.74	272.609	1414.23
	706.086	1832.17	205.935	1511.18
	600.651	1976.48	347.989	1266.92
	779.41	2025.3	340.931	1216.89
	594.646	1890.7	57.3751	1439.84
	564.958	2107.41	289.91	1187.69
	402.395	1866.96	301.521	1324.98
	516.821	2147.54	260.333	1195.79
	385.755	1996.27	213.737	1419.31
	463.377	1929.55	194.838	1600
	500.958	2076.22	291.923	1365.72
	372.78	1972.91	294.998	1487.2
	633.149	1745.18	237.121	1239.33
	709.408	1939.81	263.211	1361.8
	759.585	2023.58	130.375	1283.22
	660.697	1992.08	162.155	1529.05
	564.984	1892.42	352.662	1369.19
	602.798	2078.62	280.851	1384.31
	510.168	2054.72	196.9	1364.34
	699.549	1912.81	130.558	1555.52
	751.652	2010.85	275.907	1542.94
	585.196	1782.3	165.447	1296.02
	631.257	2053.72	107.912	1315.55
	564.824	2139.46	74.9827	1398.22
	632.001	2088.76	356.19	1457.47
	563.855	2098.28	318.603	1303.05
	514.361	1775.9	285.859	1452.27
	654.772	2091.6	240.609	1574.24
	458.005	1829.99	176.321	1526.95
	540.352	1965.01	109.998	1529.47
	561.15	1786.47	360.197	1399.46
	587.896	1920.81	369.848	1492.65
	612.11	1991.98	187.145	1431.6
	493.316	1860.56	101.473	1274.31
	479.36	2069.56	431.684	1559.2
	462.983	2056.5	364.165	1255.31
	714.564	1892.64	332.524	1269.95
	624.445	1901.46	320.639	1437.77
	572.508	1983.54	224.855	1276.46
	530.549	2192.29	246.746	1503.12
	290.993	1882.25	154.299	1228.42
	693.062	1854.09	158.865	1416.56
	605.172	1817.33	319.706	1464.09
	635.765	1867.22	281.292	1391.91
	673.02	1981.82	308.019	1542.02
	607.489	1942.65	214.048	1284.77
	531.336	1991.27	188.521	1581.99
	483.404	1985.46	131.353	1337.63
	498.628	2108.72	376.355	1555.38
	663.304	1732.82	346.102	1533.38
	684.295	1837.55	210.84	1581.9
	606.977	1864.44	364.408	1207.84
	607.015	1893.85	342.151	1386.75
	629.225	1949.69	367.104	1533.15
	759.465	2003.82	319.329	1338.33
	626.396	1886.59	339.153	1482.91
	606.361	2053.5	189.146	1343.33
	516.164	1920.6	128.573	1261.79
	478.398	1897.56	88.1379	1347.25
	503.184	1928.87	299.907	1577.51
	509.607	1782.39	284.569	1594.51
	628.912	2008.08	147.588	1293
	518.276	1870.15	132.272	1352.89
	470.435	1819.39	419.914	1431.25
	641.842	2135.21	339.971	1429.23
	508.549	1748.44	292.059	1241.37
	674.248	2081.36	276.061	1570.91
	546.842	1981.38	224.475	1511.65
	475.171	2083.87	167.268	1241.19
	658.841	1836.54	176.473	1533.31
	640.224	1843.83	246.013	1322.66
	421.689	1840.43	146.376	1407.56
	471.535	2029.26	320.542	1242.87
	684.062	1907.27	222.494	1547.15
	688.123	2004.02	71.5401	1566.18
	541.842	1887.24	307.769	1565.62
	408.712	2003.13	216.493	1226.98
	495.274	2138.73	77.7942	1314.16
	655.147	1890.25	376.06	1321.34
	555.537	1873.96	343.034	1583.31
	567.848	1923.22	288.746	1357.98
	472.399	2043.33	264.913	1452.26
	450.035	2059.9	203.401	1468.93
	775.649	1904.33	332.186	1377.21
	658.447	2075.97	317.963	1481.83
	486.083	1822.94	278.594	1539.3
	446.282	1855.82	223.512	1469.3
	713.059	1913.98	389.514	1452.48
	684.969	1940.77	297.81	1595.38
	503.83	1851.61	196.979	1430.62
	557.536	1935.38	181.15	1434.26
	654.396	2012.37	101.145	1359.97
	529.358	1894.19	341.177	1323.92
	510.272	1959.13	267.352	1219.78
	740.343	1969.06	147.34	1424.41
	721.434	1983.89	159.42	1599.17
	371.749	1883.55	322.715	1493.87
	638.29	1829.05	179.519	1309.61
	578.881	1781.76	81.7565	1300.58
	440.92	1826.92	351.882	1573.65
	484.688	2118.06	348.764	1557.12
	397.277	1815.41	330.697	1511
	334.443	2046.61	225.961	1278.43
	399.492	1875.44	224.62	1484.51
	420.786	1996.52	221.731	1505.53
	302.069	2019.38	347.081	1485.58
	350.888	1827.26	348.588	1586.52
	307.856	1977.98	327.093	1550.5
	574.245	1868.94	235.67	1463.87
	498.646	1736.1	236.091	1493.55
	295.688	1854.48	173.559	1563.93
	273.508	1914.51	171.451	1612.97
	490.821	1825.5	152.631	1522.07
	590.72	1915.8	120.562	1507.41
	551.066	1965.08	269.229	1349.18
	443.36	1897.5	200.403	1362.02
	432.18	1975	180.415	1478
	318.094	1842.91	287.924	1214.65
	447.684	2072.5	291.91	1237.49
	396.49	1851.72	257.092	1240.55
	474.602	1917.56	171.549	1593.31
	463.663	2068.85	356.948	1527.6
	449.92	1927.14	165.023	1349.58
	287.628	1975.2	86.7589	1519.57
	558.042	1937.73	393.114	1461.79
	532.71	2036.34	345.4	1314.34
	296.333	1889.75	364.156	1490.18
	295.54	1736.71	323.106	1318.9
	579.93	1850.59	283.751	1197.45
	486.824	1867.8	237.53	1200.82
	444.226	1834.44	262.002	1521.68
	353.957	1942.18	185.712	1397.21
	366.608	1783.31	194.501	1464.02
	333.821	1803.02	421.896	1557.97
	541.49	1968.03	288.619	1545.22
	399.613	1904.88	247.658	1505.4
	385.11	1775.11	417.315	1527.03
	318.201	1918.05	318.82	1303
	504.711	2023.67	329.285	1552.81
	363.875	1832.83	296.363	1504.82
	355.724	1758.42	199.634	1449.04
	514.222	1900.9	302.917	1209.45
	420.352	2034.21	314.426	1429.23
	375.121	2018.28	284.168	1567.72
	309.485	2071.45	276.136	1530.16
	300.823	1964.43	167.321	1564.26
	481.636	1998.15	291.529	1235.84
	478.682	1823.87	219.603	1239.51
	447.918	1986.46	299.91	1564.06
	432.631	1787.8	250.457	1394.5
	382.698	1883.49	278.51	1581.92
	364.066	1682.95	135.183	1460.51
	251.268	2068.54	108.626	1383.48
	532.676	1942.71	378.245	1528.41
	491.335	1935.42	379.979	1497.81
	580.953	1903.82	100.509	1428.81
	562.484	1907.88	363.159	1580.49
	432.396	1826.95	277.908	1364.77
	434.444	1726.1	204.353	1405.93
	628.366	1919.35	196.025	1542.39
	599.776	1876.52	154.23	1350.85
	299.044	1799.18	279.8	1483.19
	317.823	1929.77	252.214	1412.47
	285.565	2022.92	218.984	1371.91
	588.776	1750.34	113.205	1464.99
	294.964	2039.26	271.465	1570.22
	631.916	1851.72	346.503	1555.27
	595.614	1987.02	253.954	1354.08
	577.929	2064.13	100.394	1366.31
	540.481	1869.27	366.086	1211.48
	525.77	1839.02	407.192	1573.45
	461.403	2090.31	367.034	1528.58
	449.003	2107.58	254.91	1599.28
	403.927	2071.26	215.138	1612.71
	355.437	1959.72	62.4854	1463.87
	510.11	1749.03	319.697	1305.07
	356.952	2076.26	329.132	1539.57
	391.133	1781.41	316.828	1509
	607.221	1877.15	278.805	1351.81
	372.755	1870.49	187.623	1376.18
	330.943	1967.68	174.136	1615.79
	462.322	1840.96	354.35	1214.65
	441.206	1852.03	204.845	1352.21
	429.39	1786.52	273.019	1248.01
	316.189	1998.28	286.555	1362.86
	356.484	1714.18	306.754	1538.8
	336.815	1725.07	222.226	1376.42
	571.882	1816.01	320.973	1440.75
	492.03	1935.27	309.893	1429.12
	308.137	1866.41	332.954	1556.7
	569.322	1943.46	270.818	1491.4
	328.882	1875.28	293.403	1592.12
	601.182	1976.09	327.354	1588.44
	596.414	1899.8	284.281	1422.87
	554.901	1942.04	212.546	1323.62
	362.448	1984.5	328.238	1436.15
	381.834	1744.8	250.928	1380.93
	401.718	2059.75	288.451	1503.25
	555.227	1893.82	388.187	1272.82
	523.891	1769.24	320.001	1483.14
	341.795	1999	210.264	1538.6
	305.497	2011.4	212.256	1351.72
	369.726	1782.57	367.8	1272.68
	315.595	1922.05	413.633	1521.55
	632.232	1832.39	459.344	1501.62
	605.093	1913.58	242.001	1295.98
	344.664	1927.51	257.468	1332.34
	395.694	1807.33	113.036	1305.1
	331.886	2037.33	188.445	1586.95
	396.888	1866.38	213.944	1583.35
	417.737	1986.68	369.258	1481.54
	296.837	2008.22	78.0546	1297.29
	345.35	1816.24	223.709	1393
	302.14	1966.53	307.684	1299.59
	571.796	1859.37	97.1676	1584.76
	494.374	1725.79	126.957	1485.19
	288.639	1842.41	134.905	1473.8
	266.143	1902.1	238.575	1398.13
	485.889	1814.43	101.879	1452.53
	587.432	1905.37	89.742	1299.63
	546.922	1953.99	293.168	1504.29
	436.933	1885.23	314.656	1513.9
	425.492	1962.34	355.958	1554.87
	308.44	1828.76	331.662	1301.59
	440.557	2059.15	442.146	1481.45
	387.472	1837.75	98.9392	1358.38
	466.357	1903.7	127.439	1350.6
	455.373	2054.55	205.932	1450.32
	440.799	1912.66	218.046	1333.23
	275.806	1959.08	383.519	1526.19
	550.262	1923.86	191.261	1242.51
	524.725	2022.11	247.547	1345.13
	284.091	1873.53	250.759	1278.67
	282.332	1720.18	89.1778	1557.55
	571.64	1836.49	170.459	1597.05
	477.056	1852.85	470.523	1500.31
	433.809	1819.24	73.358	1302.81
	342.191	1925.96	212.538	1290.27
	354.377	1767.14	232.351	1367.48
	321.229	1786.63	284.402	1471.82
	531.846	1952.67	330.928	1572.35
	388.246	1888.9	445.957	1516.73
	372.648	1758.71	133.751	1610.57
	304.625	1900.61	132.544	1226.3
	494.286	2007.68	155.5	1333.6
	350.496	1815.63	222.581	1415.8
	341.388	1740.72	240.574	1383.82
	502.525	1884.24	262.407	1421.47
	407.557	2016.66	237.087	1194.69
	361.606	2000.38	284.09	1292.31
	294.9	2052.81	458.29	1542.82
	285.74	1945.75	422.423	1234.45
	469.506	1981	79.4638	1542.17
	465.662	1806.55	101.608	1491.69
	434.672	1968.6	115.78	1322.66
	418.287	1769.72	112.231	1253.32
	367.322	1864.51	134.987	1451.54
	347.731	1663.88	215.228	1425.94
	234.489	2048.42	227.44	1274.46
	520.05	1925.14	276.954	1570.76
	477.99	1917.46	268.327	1374.92
	568.259	1886.13	272.029	1385.67
	549.601	1890.09	299.348	1332.91
	417.204	1808.09	354.57	1590.54
	418.555	1706.99	143.36	1379.02
	616.022	1901.7	160.065	1475.18
	586.775	1858.6	140.342	1276.7
	280.705	1778.45	138.489	1264.12
	299.745	1908.79	184.219	1271.41
	267.244	2001.59	200.406	1243.3
	574.146	1731.56	216.53	1298.63
	276.566	2017.79	237.181	1236.9
	617.93	1832.98	267.495	1217.74
	581.598	1968	446.642	1266.6
	563.946	2044.97	239.553	1443.53
	524.441	1849.22	324.232	1550
	509.559	1818.98	349.469	1480.21
	445.49	2070.01	329.976	1228.36
	433.057	2087.25	362.549	1452.54
	387.177	2050.57	339.523	1213.94
	337.507	1938.63	171.192	1491.25
	493.053	1728.66	173.608	1425.73
	338.733	2054.6	188.467	1359.09
	372.535	1760.18	345.057	1331.76
	591.821	1857.32	148.469	1406.25
	353.522	1848.58	229.342	1294.28
	311.628	1945.57	218.577	1309.81
	444.153	1819.63	314.181	1505.17
	422.328	1830.19	308.303	1456.42
	409.33	1764	327.211	1534.44
	296.052	1975.5	377.65	1394.6
	335.003	1691.03	97.7592	1405.44
	315.861	1702.37	130.939	1556.48
	554.522	1794.97	132.933	1241.52
	473.745	1913.46	259.472	1244.68
	286.094	1842.56	299.776	1554.59
	551.653	1921.81	295.788	1387.46
	307.019	1851.47	359.35	1401.53
	583.374	1954.12	220.247	1358.8
	577.799	1877.44	205.339	1238.94
	536.077	1919.55	258.09	1373.32
	339.79	1959.62	302.63	1404.37
	358.784	1720.24	327.713	1454.4
	379.629	2034.94	349.028	1532.22
	534.789	1870.21	377.019	1441.46
	502.099	1745.06	416.802	1545.35
	317.945	1973.23	234.908	1321.86
	281.196	1985.37	336.074	1329.1
	345.22	1756.82	62.4024	1231.78
	290.578	1895.69	321.297	1370.28
	611.503	1808.45	344.578	1238.08
	583.954	1889.18	184.324	1330.57
	319.043	1900.55	207.249	1397.37
	441.135	1888.06	324.315	1232.56
	515.664	1908.9	317.865	1190.36
	520.43	1872.3	456.175	1571.44
	529.745	2051.19	351.654	1520.52
	541.725	1946.62	407.566	1396.06
	496.176	2088.74	170.573	1487.74
	511.488	1852.46	143.182	1263.28
	458.22	1949.24	211.095	1575.87
	528.718	1973.74	317.637	1340.85
	461.041	2086.73	128.12	1229.81
	434.572	2031.36	249.363	1209.68
	361.332	1986.68	370.934	1202.32
	472.175	1852.85	437.407	1278.86
	378.565	1960.85	176.3	1582.91
	612.355	1964.6	137.187	1243.16
	565.453	1991.61	207.671	1528.48
	530.939	1921.89	435.44	1476.9
	492.327	1942.46	426.934	1215.4
	404.468	1773.76	129.745	1286.27
	698.849	1853.49	180.784	1537
	652.745	1947.27	359.472	1397.15
	436.846	1738.01	171.661	1545.18
	609.219	2071.84	188.79	1589.24
	616.89	2025.21	404.88	1208.51
	622.752	1861.74	408.896	1309.99
	539.897	1998.55	177.083	1568.96
	557.751	1914.81	224.414	1539.32
	504.682	1869.43	309.695	1381.83
	499.136	1768.56	427.752	1360.05
	478.686	1862.79	421.232	1262.68
	395.864	1956.28	324.515	1291.22
	392.277	1806.78	434.292	1204.85
	475.616	1981.47	227.408	1563.89
	399.488	1866.31	250.704	1213.22
	370.917	1681.77	342.027	1548.78
	569.598	1973.68	427.194	1321.85
	444.118	2044.38	262.395	1367.08
	673.865	1818.45	293.734	1351.43
	598.013	1835.34	384.328	1320.8
	405.784	2049.88	392.181	1587.03
	585.621	2128.22	358.613	1521.57
	603.117	2020.71	381.799	1575.76
	512.221	1907.78	171.127	2006.74
	486.194	1767.91	345.838	1920.8
	435.619	1871.38	215.86	1936.94
	574.218	1896.58	143.513	1931.21
	531.981	2065.96	179.384	1905.91
	466.395	2015.92	205.195	1982.04
	368.51	2089.52	151.464	1984.96
	360.368	2067.8	189.451	1937.96
	346.779	1795.66	137.612	1986.24
	575.229	1956.46	183.695	2002.24
	545.237	1782.66	335.369	1933.26
	282.101	2023.71	330.3	2013.55
	479.971	2074.33	271.226	2050.68
	464.764	1955.1	227.149	2187.15
	443.172	2025.39	396.943	2244.79
	462.335	1817.69	316.338	2051.14
	374.979	1732.88	158.816	2071.1
	554.181	1753.46	366.756	1939.21
	550.277	1917.34	324.465	2152.45
	382.092	1883.12	247.181	2032.86
	531.052	1986.08	164.202	2043.75
	477.349	1794.67	117.051	2053.81
	363.534	2025.14	349.414	2145.78
	651.584	2072.49	197.122	2043.26
	673.18	1786.43	336.544	2178.74
	544.008	2082.77	262.043	1919.73
	633.21	2025.34	250.194	2077.61
	645.273	1851.72	148.765	2072.85
	618.035	1921.65	348.89	2182.87
	497.157	1995.77	152.688	2030.18
	500.095	1971.86	352.583	2088.87
	503.835	1789.15	248.04	2204.12
	477.349	1814.28	207.267	2055.37
	413.393	1825.07	195.636	2010.26
	336.721	2071.46	194.842	2026.42
	379.27	1824.09	181.311	2023.52
	370.181	1763.76	139.123	2011
	624.118	2092.51	95.2457	2111.62
	405.263	2007.27	417.362	2090.73
	364.828	1775.72	419.693	2107.47
	568.88	2004.58	419.286	2203.69
	423.752	2049.95	312.958	1898.37
	614.247	1982.98	222.351	2159.28
	492.602	2094.13	197.202	2052.2
	491.119	1965.91	208.778	2172.08
	400.091	1928.14	423.313	2140.06
	594.208	1928.13	401.809	1945.4
	469.61	1986.76	388.903	2075.31
	504.358	1743.49	323.451	2170.16
	369.54	2029.66	154.625	2162.23
	665.803	1796.34	410.124	1904.84
	645.552	1758.2	217.884	2145.78
	454.955	1994.33	136.293	1958.38
	480.89	1793.36	458.922	2260.33
	440.305	1776.33	405.559	2190.35
	586.096	2029.83	361.445	2035.99
	565.191	2043.87	356.596	2001.5
	550.6	2111.93	365.006	2102.72
	526.76	1973.33	357.676	2275.29
	386.581	1822.34	243.622	2023.39
	349.098	1711.96	129.91	1952.9
	326.592	1778.79	389.589	2138.91
	608.208	2061	356.532	2129.52
	376.805	1867.3	358.064	2215.81
	377.002	1783.98	352.852	2160.73
	603.494	1934.56	281.838	2217.83
	496.503	2018.52	271.163	2190.83
	406.127	2075.7	229.845	2027.69
	455.922	1775.9	212.695	2087.88
	374.242	1903.14	177.831	2125.39
	348.868	1779.75	404.818	2161.79
	593.2	1750.56	326.13	2213.8
	516.935	2014.6	323.933	2124.53
	521.555	1937.51	273.771	2036.85
	498.318	1850.94	174.585	2073.93
	449.864	1954.04	439.546	1999.11
	392.257	1975.55	434.457	2161.67
	288.873	2050.04	226.416	2038.41
	633.149	1798.11	327.512	2031.24
	513.052	1980.28	288.769	2228.15
	508.778	1896.84	445.644	2276.66
	489.734	1864.68	463.08	2233.15
	327.423	1851.29	347.145	2124.19
	306.468	1940.1	288.705	2199.48
	280.389	1933.85	429.907	2014.64
	483.251	2086.05	358.346	1960.38
	603.835	2019.22	372.801	2249.74
	504.287	2085.12	364.052	2197.46
	464.55	2060.08	326.426	2011.76
	385.158	2009.62	342.575	2186.85
	439.076	1997.97	305.919	2162.93
	284.827	1987.09	279.21	1940.93
	493.564	2111.08	257.992	1924.28
	512.728	1854.35	485.78	2252.62
	463.263	1927	358.128	2071.02
	523.563	1902.38	239.939	2067.88
	451.141	1755.7	425.019	2177.71
	425.273	1870.05	376.797	2158.63
	304.69	1868.22	261.997	2003.01
	527.184	2008.57	462.604	2162.71
	503.521	2024.07	467.609	2001.53
	442.279	1794.31	256.995	1912.72
	338.8	1724.12	459.338	2223.18
	469.363	2086.02	350.025	1956.06
	469.953	1973.35	317.758	2154.38
	463.429	1759.48	371.23	1937.75
	414.191	1901.66	339.848	2124.09
	349.336	2063.87	286.787	2038.17
	374.766	1818.25	445.801	2253.55
	497.286	2038.3	404.751	2181.49
	449.226	2033.6	372.579	2178.94
	484.787	1982.57	374.287	2189.5
	558.939	2109.17	407.142	2153.25
	467.912	2012.56	184.685	1923.26
	223.111	1336.37	451.634	2176.42
	210.345	1310.84	408.986	2207.1
	472.778	1294.37	282.403	1837.21
	226.075	1464.2	219.634	1942.96
	456.14	1330.15	264.919	1732.72
	258.173	1464.67	229.263	1571.79
	431.813	1454.34	259.666	1831.6
	313.411	1508.76	222.258	1764.49
	262.188	1406.63	209.796	1727.65
	374.964	1443.68	220.191	1845.84
	287.306	1462.97	223.623	1835.08
	470.139	1429.89	222.892	1922.88
	382.573	1472.04	216.225	1950.82
	252.137	1369.32	246.079	1636.77
	194.697	1319.43	287.932	1707.31
	530.745	1634.06	245.305	1668.99
	191.629	1416.34	193.058	1807.46
	217.99	1440.92	205.557	1899.76
	444.35	1685.84	331.587	1634.34
	181.524	1661.45	266.346	1576.64
	506.476	1327.11	260.419	1595.89
	506.266	1355.6	223.582	1811.93
	363.705	1382.93	456.95	1529.75
	358.896	1551.37	241.45	1847.75
	306.185	1350.28	221.429	1843.71
	218.425	1390.81	444.523	1911.9
	185.373	1553.72	378.953	1589.57
	502.663	1314.58	260.794	1585.93
	491.21	1410.48	239.233	1838.01
	420.918	1453.78	533.555	1804.33
	214.385	1676.77	504.945	1808.2
	162.431	1421.07	358.898	1722.55
	146.083	1518.95	299.984	1899.6
	475.859	1349.08	280.15	1772.61
	451.869	1496.07	215.077	1722.26
	244.388	1433.9	477.693	1554.41
	194.942	1523.44	475.014	1643.29
	183.164	1392.31	264.053	1773.36
	488.426	1684.36	430.993	1938.45
	534.042	1549.87	356.931	1590.14
	328.065	1631.2	326.196	1792.76
	174.072	1320.43	571.667	1826.01
	310.563	1671.43	549.08	1729.26
	210.63	1391.97	464.35	1935.92
	261.259	1616.92	566.497	1887.97
	473.943	1527.87	487.118	1748.65
	520.554	1461.89	481.523	1736.44
	225.288	1342.83	560.43	1854.02
	198.698	1440.68	273.345	1895.09
	345.28	1309.98	456.657	1599.99
	296.757	1376.12	471.657	1685.77
	398.592	1457.71	314.494	1904.75
	197.081	1639.41	448.692	1869.4
	136.428	1598.95	370.492	1601.32
	456.752	1527.28	573.656	1821.15
	513.132	1454.95	533.14	1748.27
	501.214	1573.76	485.428	1723.05
	391.65	1477.53	407.467	1879.57
	325	1401.39	348.639	1655.79
	274.671	1566.37	350.243	1792.76
	214.153	1596.9	381.864	1725.74
	437.996	1460.9	282.561	1589.72
	154.255	1570.09	249.637	1579.28
	127.469	1517.05	450.733	1533.81
	482.872	1336.88	360.16	1696.23
	410.098	1353.06	314.127	1701.29
	410.173	1473.03	329.217	1958.71
	225.24	1530.74	511.142	1536.18
	169.89	1708.93	493.235	1626.61
	527.483	1629.68	460.207	1784.69
	312.461	1542.42	410.066	1757.2
	262.399	1605.07	390.653	1625.4
	184.862	1312.75	436.418	1822.36
	130.421	1565.87	416.587	1945.03
	327.062	1386.57	508.324	1562.14
	346.374	1697.25	400.527	1918.37
	186.776	1536.49	533.262	1597.59
	133.202	1641.58	543.945	1710.69
	408.61	1608.12	504.247	1771.15
	344.087	1674.26	410.337	1692.3
	495.053	1402.81	378.182	1623.83
	287.295	1466.65	262.046	1797.47
	195.92	1535.15	263.938	1814.96
	289.687	1520.65	452.539	1865.26
	507.109	1317.33	421.812	1721.35
	483.289	1303.44	423.872	1819.34
	456.059	1429.43	396.834	1797.1
	434.08	1455.51	396.452	1821.97
	372.334	1436.01	349.8	1557.26
	219.625	1461.28	247.869	1599.19
	169.131	1677.99	250.077	1861.41
	144.128	1598.39	236.687	1877.74
	444.846	1610.79	530.355	1551.26
	193.958	1611.62	530.626	1713.3
	419.932	1502.38	481.078	1673.83
	405.235	1558.83	342.157	1792.71
	384.131	1606.53	352.749	1926.11
	271.805	1696.62	315.385	1775.44
	492.955	1664.72	213.646	1675.51
	418.882	1412.63	493.051	1716
	310.46	1584.68	472.58	1844.59
	352.787	1397.07	396.634	1667.9
	193.521	1609.38	250.409	1561.77
	187.921	1679.59	235.335	1557.02
	178.747	1648.58	247.043	1666.45
	463.264	1577.13	182.953	1690.29
	396.437	1442.45	505.028	1597.75
	260.714	1391.46	323.398	1607.06
	256.984	1668.55	229.045	1590.55
	354.137	1599.01	244.278	1751.4
	583.908	1692.14	509.646	1713.73
	355.979	1590.3	456.049	1780.23
	359.202	1469.5	340.788	1640.05
	543.032	1639.06	340.207	1664.76
	377.261	1479.9	329.327	1951.86
	607.679	1797.75	282.479	1781.93
	547.756	1762.96	256.616	1780.2
	603.542	1507.28	249.706	1890.61
	369.154	1516	206.142	1607.27
	624.178	1739.4	425.542	1906.16
	360.309	1468.91	296.389	1944.65
	549.381	1687.18	236.228	1601.46
	506.032	1796.81	265.972	1961.56
	479.211	1765.84	217.793	1687.79
	404.708	1463.88	493.313	1851.72
	378.043	1461.44	447.026	1787.38
	391.69	1552.04	406.788	1690.03
	478.021	1574.97	323.914	1594.03
	589.942	1887.61	255.874	1576.06
	638.943	1560.45	232.159	1687.41
	455.068	1647.55	240.968	1834.03
	629.536	1740.72	363.757	1567.85
	477.023	1531.68	421.291	1919.24
	469.464	1471.34	370.117	1619.04
	654.047	1677.82	379.433	1821.97
	539.764	1804.7	251.9	1632.52
	562.815	1514.27	250.674	1708.65
	347.869	1591.72	450.493	1628.97
	314.822	1649.95	418.894	1877.87
	438.426	1868.68	333.934	1677.46
	472.871	1710.21	303.232	1876.9
	591.913	1857.15	195.584	1930.1
	580.81	1583.2	468.963	1790.04
	535.437	1689.44	258.453	1594.63
	533.288	1525.1	272.592	1676.26
	470.765	1733.28	277.457	1958.1
	596.347	1667.52	233.877	1805.58
	411.831	1614.5	195.406	1620.17
	625.591	1858.67	592.609	1843.54
	474.579	1711.1	474.124	1545.2
	542.859	1608.2	470.901	1833.95
	490.838	1792.18	429.961	1593.76
	413.202	1872.58	457.948	1828.11
	666.376	1799.68	402.149	1836.01
	568.645	1612.99	385.649	1835.38
	622.965	1826.35	341.946	1924.48
	635.268	1653.85	244.352	1569.38
	570.084	1591.5	202.229	1918.46
	373.674	1844.79	500.453	1817.68
	674.324	1731.06	446.64	1776.73
	705.828	1571.51	409.232	1880.29
	597.747	1873.29	232.099	1645.18
	576.579	1685.98	209.867	1646.57
	526.157	1819.2	241.092	1938.34
	520.269	1732.43	200.266	1869.97
	604.064	1759.43	188.868	1880.13
	594.299	1516.76	543.977	1656.23
	498.887	1625.99	393.315	1575.74
	473.172	1672.8	386.9	1776.31
	392.817	1706.09	349.43	1600.77
	551.34	1736.72	316.179	1711.95
	370.949	1587.8	290.489	1578.94
	680.589	1691.84	232.748	1828.38
	638.478	1830.23	527.068	1648.78
	510.703	1733.37	546.79	1894.85
	461.772	1812.03	508.259	1803.19
	597.35	1836.42	413.359	1912.89
	601.768	1729.68	292.188	1754.25
	378.729	1763.04	272.199	1865.83
	359.539	1844.38	240.43	1722.06
	388.43	1649.91	190.944	1791.02
	352.494	1568.36	452.765	1810.44
	646.994	1780.16	392.108	1533.13
	568.029	1811.66	396.171	1715.24
	539.302	1661.26	287.741	1793.37
	526.314	1689.46	233.934	1712.22
	498.374	1719.43	268.353	1957.44
	418.299	1838.69	262.106	1938.41
	430.318	1568.06	184.361	1735.1
	638.191	1750.62	486.115	1671.21
	658.482	1573.98	462.013	1718.2
	629.193	1684.12	399.944	1835.92
	594.299	1583.12	310.029	1695.86
	478.023	1863.43	251.098	1681.84
	483.017	1704.82	499.516	1585.14
	511.169	1543.29	532.395	1921.13
	334.675	1651.71	201.72	1745.59
	558.866	1742.26	192.492	1755.01
	509.945	1800.8	479.429	1555.02
	466.661	1721.85	431.956	1554.96
	338.925	1527.79	467.916	1787.48
	650.515	1560.58	447.568	1664.73
	564.847	1793.87	426.42	1582.82
	391.001	1736.49	414.715	1672.09
	638.243	1759.11	434.869	1858.64
	428.336	1618.06	378.965	1810.67
	372.263	1780.22	334.577	1552.04
	701.782	1631.25	392.052	1925.86
	654.274	1634.79	339.617	1625.98
	418.567	1735.8	321.722	1584.14
	418.585	1723.24	253.823	1609.66
	399.131	1818.78	215.988	1644.76
	414.656	1581.16	204.277	1597.32
	417.53	1550.8	210.872	1864.15
	677.407	1587.48	198.959	1836.38
	602.041	1672.13	510.801	1616.91
	505.931	1509.23	433.767	1720.26
	373.89	1855.24	396.148	1628.71
	649.644	1897.87	393.863	1690.8
	680.945	1663.3	373.42	1878.2
	640.263	1781.03	355.882	1878.23
	654.179	1597.13	318.793	1760.7
	577.073	1837.71	235.492	1642.78
	521.022	1768.58	229.458	1610.97
	488.429	1653.8	575.554	1795.24
	578.351	1747.5	382.283	1861.27
	517.286	1746.41	494.336	1526.75
	543.452	1617.56	405.784	1607.07
	660.453	1860.04	350.932	1572.09
	662.354	1700.37	351.055	1906.82
	618.829	1829.7	530.528	1735.91
	562.318	1551.71	406.006	1555.53
	471.102	1758.67	348.814	1610.93
	416.539	1533.95	252.075	1591.47
	686.791	1587.98	265.967	1812.25
	640.629	1774.52	479.54	1640.36
	647.139	1524.89	425.976	1636.77
	520.272	1846.05	401.075	1533.58
	513.135	1619.47	449.873	1833.31
	436.033	1827.79	425.111	1803.68
	666.85	1582.82	227.127	1778.82
	664.156	1516.04	544.763	1778.32
	597.063	1558.9	394.192	1864.15
	451.629	1794.32	374.796	1746.53
	403.85	1855.21	470.842	1811.35
	408.885	1808.52	427.507	1591.91
	402.264	1792.01	432.781	1886.82
	393.887	1719.38	374.139	1904.53
	615.067	1690.68	369.88	2192
	553.732	1647.21	424.763	1840.71
	494.088	1715.16	451.506	1975.45
	338.78	1602.05	348.3	2022.78
	341.69	1593.99	464.751	2133.38
	346.177	1472.42	206.428	2032.8
	365.197	1483.7	215.429	2199.69
	531.551	1644.6	508.756	1985.41
	536.57	1768.41	284.955	2169.3
	590.849	1514.04	273.238	2016.57
	359.095	1518.49	433.552	1798.09
	613.552	1744.11	475.794	2151.4
	394.539	1467.38	472.271	1944.24
	494.939	1801.25	345.377	1934.64
	468.774	1769.89	367.087	2105.9
	540.283	1691.28	508.23	1809.2
	382.398	1555.2	475.432	1800.6
	468.326	1579.19	488.773	1894.06
	445.663	1636.71	286.699	2050.42
	446.035	1650.94	323.147	2172.09
	580.152	1891.57	456.439	2180.77
	627.578	1566.5	377.322	2113.71
	460.44	1475.37	402.351	1920.37
	530.921	1807.98	499.495	2073.54
	468.266	1535.75	494.089	1846.81
	644.763	1682.45	246.258	2163.15
	307.363	1652.27	292.678	1872.49
	430.701	1872.53	323.888	2103.81
	464.307	1714.67	359.157	2109.32
	582.102	1860.27	387.11	2029.13
	569.437	1538.66	440.94	2152.35
	533.068	1576.35	526.174	1892.38
	523.967	1529.85	180.245	1817.4
	463.028	1736.9	321.949	2176.24
	571.966	1588.65	359.022	2150.81
	527.71	1693.37	377.124	1829.44
	404.847	1617.83	438.55	1896.62
	337.288	1683.39	513.345	2144.33
	586.868	1671.92	507.287	1770.58
	492.623	1721.53	146.269	1819.58
	302.003	1724.17	284.777	1896.05
	630.134	1642.88	412.875	2142.55
	548.51	1736.77	464.904	1910.59
	483.735	1795.44	516.198	1925.56
	651.591	1572.45	269.382	1899.68
	594.307	1608.42	313.538	2069.23
	580.1	1604.89	395.525	1911.38
	535.863	1612.22	422.623	1949.14
	445.348	1643.33	385.922	1952.77
	367.692	1848.87	438.384	2155.37
	376.983	1493.99	429.454	2060.34
	333.751	1582.15	425.521	1976.44
	658.002	1802.89	448.863	2050.64
	345.583	1598.16	462.623	2059.03
	349.992	1477.39	509.782	2057.89
	537.095	1646.4	312.432	1852.41
	361.548	1521.39	364.529	2055.44
	601.755	1803.63	367.705	2011.25
	541.222	1769.16	430.347	1879.53
	594.066	1517.03	449.174	2001.73
	620.357	1745.07	255.717	2196.03
	396.486	1470.07	286.652	1848.63
	498.422	1800.22	393.723	2131.66
	472.216	1769.26	436.368	1851.54
	544.132	1691.59	385.089	2030.44
	384.902	1557.89	476.227	1944.18
	471.407	1582.03	414.505	2115.25
	630.421	1567.48	437.9	2007.89
	427.923	1735.84	323.989	2055.22
	462.413	1477.94	348.834	2041.41
	584.606	1891.6	346.196	1969.72
	473.324	1561.27	371.733	2137
	452.636	1636.01	445.569	2039.33
	470.083	1537.86	276.573	2016.12
	533.482	1807.45	327.563	1865.99
	342.412	1594.42	538.56	2090.12
	647.863	1682.55	301.337	2028.59
	432.386	1870.38	453.669	1958.19
	571.315	1540.36	246.288	2019.23
	466.096	1714.61	533.074	1805.86
	574.028	1590.35	401.469	2088.67
	529.509	1693.76	445.246	1904.17
	464.826	1736.73	486.561	1772.85
	405.514	1618.53	535.675	2129.75
	619.648	1861.33	414.85	1996.04
	337.703	1683.08	472.867	2072.52
	302.217	1723.34	400.49	1970.42
	589.74	1672.94	457.8	2160.74
	407.97	1873.62	497.464	1836.49
	653.175	1574.45	227.972	1836.98
	632.788	1643.85	315.526	1901.76
	550.187	1736.61	400.427	2071.88
	536.991	1613.52	562.123	2140.42
	660.541	1802.66	239.735	1894.4
	596.243	1608.73	333.242	1892.58
	492.037	1631.04	346.378	1994.27
	445.279	1642.17	460.747	2137.89
	368.055	1846.89	485.768	1942.93
	617.743	1828.2	546.928	2049.56
	562.935	1618.28	271.504	1972.06
	563.996	1597.18	286.959	1895.29
	668.76	1733.73	424.511	1938.15
	592.07	1874.86	327.545	2078.24
	571.339	1689.36	360.876	2121.29
	514.633	1735.48	365.082	2079.49
	388.575	1708.54	366.515	1781.98
	698.94	1576.84	447.608	2057.96
	598.468	1762.04	479.806	2049.34
	553.304	1760.33	518.851	2178.61
	588.221	1522.7	541.035	2140.77
	442.713	1807.02	400.594	1965.43
	468.692	1676.02	489.775	2148.38
	391.945	1567.38	192.606	1872.5
	366.689	1590.29	358.775	1843.34
	546.579	1739.4	385.122	1806.41
	456.866	1814.21	403.099	1864.19
	674.752	1694.53	429.646	1964.84
	633.65	1832.2	445.605	1856.41
	413.281	1840.43	521.174	2156.64
	373.771	1764.56	513.081	1868.5
	384.265	1652.3	547.502	1894.61
	349.07	1571.04	334.399	2062.49
	596.621	1731.94	345.65	2080.53
	570.801	1511.73	342.955	1964.49
	534.744	1664.77	396.941	2171.08
	310.389	1727.18	512.9	1808.11
	641.723	1782.2	261.959	1890.16
	623.199	1686.58	295.527	1957.43
	562.535	1813.61	345.466	2127.76
	522.274	1692.15	418.132	1885.19
	477.901	1707.4	433.374	1805.97
	506.522	1547.24	542.408	1968.92
	359.659	1715.77	279.56	2114.73
	331.037	1653.67	385.708	2107.01
	652.585	1578.89	421.532	1953.09
	588.945	1587.76	296.811	1826.68
	473.07	1864.45	326.26	2115.64
	462.319	1724.33	515.651	2040.76
	399.748	1497.72	523.65	2005.24
	614.899	1916.53	529.555	2120.61
	633.897	1756.2	254.416	2057.06
	569.653	1869.46	459.571	2108.3
	554.415	1744.43	483.281	2171.39
	542.362	1645.59	254.486	1994.61
	505.186	1802.27	373.455	1869.66
	497.973	1584.58	412.415	2163.66
	386.776	1738.44	426.49	1999.1
	369.14	1781.39	415.367	1837.7
	722.478	1593.03	530.361	2142.72
	645.265	1564.88	558.052	1936.04
	424.683	1620.03	215.648	1870.22
	369.321	1593.46	300.263	2089.26
	485.524	1467.86	323.326	2138.03
	414.722	1737.77	404.916	2001.98
	414.671	1725.13	568.582	2079.81
	395.045	1820.61	284.659	1945.44
	696.771	1634.09	442.629	2157.63
	649.214	1637.71	434.403	1878.12
	483.358	1776.53	182.927	1878.06
	370.53	1856.58	228.95	1963.67
	573.139	1838.28	373.277	2116.51
	517.798	1770.08	327.572	2018.96
	485.308	1655.86	404.626	1796.99
	502.284	1512.42	419.57	1901
	637.68	1779.85	450.307	2071.99
	514.087	1749.05	466.693	1829.62
	539.852	1620.08	327.012	2050.2
	423.463	1452.63	354.406	2021.41
	320.093	1830.27	356.382	1907.89
	674.555	1661.76	285.425	1958.49
	659.154	1701.51	314.575	1818.65
	614.758	1830.39	444.488	2083.5
	558.553	1554.87	558.321	2057.13
	468.781	1759.27	312.412	1850.44
	433.165	1828.41	158.359	1899.19
	414.328	1535.23	180.757	1891.31
	541.248	1868.87	420.372	2140.37
	517.493	1847.26	461.264	2062.89
	407.184	1809.14	546.299	1939.32
	484.183	1931.59	299.275	2464.78
	430.025	1889.93	303.508	2538.78
	547.054	2090.11	403.448	2382.33
	319.404	1979.12	136.175	2424.2
	544.852	2074.78	418.912	2384.93
	527.339	1877.31	402.934	2324.66
	555.746	1982.1	194.449	2524.29
	558.813	2198.79	478.411	2422.11
	459.634	2133.27	445.026	2460.14
	570.626	2251.72	367.279	2366.39
	331.34	1796.75	336.494	2402.78
	629.251	1926.9	355.211	2508.34
	479.636	2000.37	335.522	2570.7
	585.418	2013.78	347.79	2366.93
	527.997	2266.35	354.59	2484.47
	521.505	2220.3	226.594	2459.23
	402.067	1969.22	392.803	2496.2
	500.471	2009.22	362.106	2402.79
	469.048	2294.88	275.435	2609.96
	617.158	1972.58	398.016	2447.25
	547.131	2246.04	460.068	2344.39
	283.677	2163.38	391.562	2376.3
	318.213	1948.52	394.005	2277.68
	528.335	2090.18	380.518	2556.68
	609.985	2099.3	342.28	2602.82
	405.356	2230.34	453.555	2376.49
	393.431	1982.48	380.704	2258.27
	390.87	2063.36	351.252	2350.82
	494.843	2112.32	435.473	2285.99
	485.144	2215.5	412.894	2310.9
	352.936	2133.89	395.762	2321.52
	431.371	2064.67	387.855	2506.9
	479.031	2189.91	224.917	1973.66
	549.606	2115.83	280.407	2186.4
	587.759	2041.26	250.881	1975.38
	422.47	2124.82	228.333	2344.85
	397.719	2229.72	244.809	2245.81
	453.171	2141.55	316.849	2134.52
	541.01	2027.59	265.122	2072.37
	559.166	1993.05	304.06	2047.1
	578.524	2060.75	245.852	2040.03
	318.235	1955.02	276.23	2101.88
	577.101	2009.63	260.296	2214.33
	302.877	2071.99	314.687	2002.03
	444.72	1990.34	303.994	2032.65
	435.923	2043.79	312.338	2036.74
	508.652	1884.9	377.161	2323.97
	493.015	2165.15	277.138	2125.96
	418.22	2014.85	378.189	2183.18
	415.852	2228.76	387.924	2344.27
	507.223	2226.68	315.744	2259.83
	372.706	2135.17	368.706	2053.01
	539.091	2012.64	389.958	2149.06
	524.513	2103.99	395.95	2186.83
	374.375	1839.61	403.597	2134.99
	377.824	1989.36	377.745	2286.5
	531.637	1920.89	412.107	2182.49
	648.051	1980.74	437.124	2078.63
	419.888	1970.54	407.879	2198.7
	483.039	1953.56	357.995	2243.98
	506.135	1917.78	351.819	2287.62
	570.95	2064.41	378.301	2275
	446.31	2251.69	384.692	2378.59
	481.645	2182	428.356	2335.02
	503.265	2222.43	262.898	2122.71
	619.438	1955.31	271.459	2128.93
	639.524	1978.21	314.972	2032.74
	338.902	1995.86	351.772	2091.5
	462.645	1981.66	369.177	2349.77
	457.565	2106.36	369.406	2366.05
	534.299	1979.98	436.918	2393.48
	494.728	2084.86	275.95	2185.17
	440.087	2283.92	366.291	2232.5
	509.721	2191.88	451.854	2103.08
	310.626	2028.26	452.613	2248.5
	405.513	1949.59	301.583	2216.16
	366.998	2054.28	301.653	2162.61
	543.539	1937.34	310.858	2335.04
	578.031	2051.12	391.658	2106.88
	625.873	2041.79	422.065	2373.03
	360.152	1859.62	240.447	2378.63
	336.249	1967.24	378.128	2010.4
	414.656	1907.67	383.877	2157.74
	419.619	1932.13	235.578	1973.41
	393.111	2121.45	353.18	2180.4
	399.061	1913.54	382.503	2194.43
	369.993	2007.55	385.579	2379.87
	403.218	2051.58	476.961	2412.71
	510.99	2193.32	268.649	1981.36
	576.759	2068.95	383.903	2170.28
	315.587	2094.64	460.48	2436.14
	619.898	2079.41	271.692	1998.01
	377.521	1844.34	335.543	2258.88
	419.542	1979.68	409.719	2051.39
	370.132	2107.34	405.277	2114.65
	396.232	2086.86	376.9	2311.23
	508.151	1898.62	390.739	2316.12
	432.275	2094.57	443.076	2165.18
	597.279	2124.3	454.953	2177.77
	538.299	2258.78	457.268	2212.7
	311.064	2178.88	437.217	2433.72
	478.43	1861.06	337.031	2075.59
	467.433	2014.38	405.082	2256.43
	573.308	1957.68	388.87	2362.98
	456.96	2098.92	441.851	2143.9
	406.106	2240.27	474.292	2263.55
	461.585	2137.29	499.304	2166.81
	573.814	1924	501.378	2271.23
	578.034	2054.11	340.295	2329.22
	359.726	2038.87	405.723	2281.15
	405.523	1938.02	486.905	2098.04
	467.591	1897.73	480.481	2222.38
	445.101	2266.62	463.765	2433.98
	536.213	2096.32	277.674	2290.43
	499.04	2184.93	402.232	2046.71
	551.421	2164.76	378.236	2207.17
	420.765	2062.45	357.032	2363.01
	554.972	1967.97	475.48	2056.66
	545.07	2085.76	450.95	2244.21
	397.426	2090.49	475.654	2251.23
	449.742	2219.58	388.272	2039.79
	495.12	2143.93	453.61	2231.01
	291.618	1973.06	481.878	2237.29
	348.167	2147.49	504.257	2259.62
	433.705	1956.53	512.559	2368.39
	388.596	2105.32	245.724	2020.05
	387.335	2139.5	272.592	2034.23
	520.903	2037.69	268.225	2222.47
	489.643	2167.9	348.056	2082.07
	513.403	2177.19	362.516	2259.86
	533.78	2152.45	381.529	2365.81
	614.437	2065.04	385.941	2336.67
	622.988	2150.65	409.756	2327.11
	387.862	1899.68	468.252	2176.72
	308.297	2091.5	262.112	1984.31
	430.759	1885.04	447.133	2149.09
	413.007	1946.33	430.487	2359.38
	478.441	2247.03	271.145	2200.07
	453.993	1978.76	499.778	2399.11
	395.919	2242.81	242.412	2093.77
	306.344	1940.36	273.189	2023.08
	499.281	1925.83	324.807	2267.77
	465.68	2080.67	399.856	2242.77
	457.378	2101.58	458.953	2079.19
	345.597	1978.14	427.702	2251.32
	318.838	2144.89	511.606	2344.44
	538.574	1893.42	530.264	2322.02
	435.472	2108.16	254.615	2055.29
	391.957	2233.73	379.628	2220.03
	427.096	1871.12	373.507	2359.82
	472.001	2136.38	406.09	2227.28
	360.899	1814.64	393.185	2393.99
	491.957	1930.93	398.06	2366.44
	553.46	2086.7	429.534	2311.59
	336.264	1884.06	435.476	2408.45
	553.838	2118.68	469.601	2286.17
	562.139	1980.94	449.101	2419.29
	565.387	2197.35	458.517	2381.83
	532.755	1877.71	394.603	2034.99
	464.196	2132.05	413.263	2210.38
	473.986	2188.63	414.227	2263.15
	577.415	2249.55	422.877	2236.03
	334.625	1800.59	429.464	2345.37
	591.486	2012.36	272.106	2137.15
	534.021	2265	299.217	2360.82
	404.52	1969.42	413.395	2044.45
	525.695	2218.26	474.184	2034.1
	515.066	2060.56	447.863	2270.76
	544.903	2128.5	453.353	2241.65
	472.701	2292.68	469.141	2247.5
	285.989	2162.63	519.156	2249.85
	621.938	1971.76	478.31	2436.31
	551.132	2244.17	437.282	2061.98
	319.675	1949	448.896	2212.64
	348.816	2171.8	426.567	2390.98
	386.312	2113.66	518.023	2047.62
	532.155	2089.51	443.411	2375.64
	613.744	2099.01	482.598	2234.69
	636.763	2126.68	455.98	2391.43
	394.813	1982.08	511.062	2444.06
	407.316	2229.13	526.625	2417.87
	392.628	2061.64	262.913	2257.85
	487.506	2214.15	414.834	2311.31
	353.623	2132.34	421.399	2322.33
	448.127	1986.26	436.527	2324.35
	433.831	2063.3	475.744	2189.36
	399.239	2228.48	516.75	2089.98
	481.409	2188.21	269.697	1996.57
	553.219	2116.48	277.196	2227.88
	319.066	1955.63	382.558	2246.76
	423.782	2123.76	403.358	2250.35
	455.31	2139.89	503.764	2287.46
	543.643	2026.69	515.734	2259.59
	581.406	2060.05	546.262	2127.55
	303.776	2071.43	510.138	2313.99
	462.655	2231.71	238.468	2198.96
	579.907	2009.41	389.654	2318.44
	418.952	2013.92	529.825	2265.44
	494.472	2163.41	532.797	2255.01
	332.645	1872.82	264.282	2311.43
	284.945	2024.25	302.52	2249.52
	377.81	1989.01	363.554	2355.82
	322.557	2136.63	487.11	2035.15
	372.678	2133.43	451.798	2201.96
	394.716	2152.44	498.787	2187.07
	540.293	1937.33	512.697	2174.41
	416.827	2226.84	551.324	2163.62
	540.616	2012.19	350.268	2259.34
	373.464	1841.85	393.205	2169.12
	307.169	2050.69	393.239	2268.89
	320.421	2171.44	384.007	2361.88
	398.642	2041.97	458.206	2324.73
	552.495	2132.52	485.399	2225.94
	532.504	1920.8	554.519	2301.38
	420.232	1970.61	443.546	2232.47
	483.644	1953.84	436.495	2323.41
	506.862	1918.63	495.081	2200.55
	465.939	2187.06	270.472	2062.74
	572.398	2063.99	287.485	2229.32
	330.119	1923.93	341.107	2192.21
	338.414	1995.59	556.611	2343.81
	462.931	1980.5	274.982	2045.85
	436.362	2098.21	545.355	2087.65
	446.792	2249.76	524.223	2259.44
	481.673	2180.07	543.341	2266.52
	440.781	2281.73	540.228	2251.18
	504.367	2220.42	529.131	2344.37
	509.99	2189.57	269.464	2249.55
	568.785	2128.79	272.312	2297.46
	562.101	2239.68	388.325	2184.43
	309.639	2027.96	447.797	2134.45
	405.071	1949.58	452.587	2104.72
	457.816	2105.08	486.84	2115.33
	534.709	1979.41	480.383	2208.35
	495.117	2083.68	494.762	2186.09
	620.415	1955.93	532.659	2201.73
	358.667	1861.3	412.197	2275.57
	334.981	1967.36	518.657	2101.13
	366.449	2052.89	515.075	2142.53
	400.785	2108.54	470.379	2211.2
	575.336	1959.03	562.039	2158.17
	610.815	2057.24	507.884	2202.06
	626.67	2041.86	342.277	2240.98
	418.629	1931.79	348.769	2204.12
	444.44	1938.39	444.074	2135.81
	417.357	2225.5	436.209	2176.88
	640.663	2104.33	457.848	2210.96
	397.509	1913.74	550.425	2099.28
	392.273	2119.55	551.827	2193.34
	476.921	1923.89	321.733	2267.23
	510.786	2191.23	343.028	2292.1
	576.443	2067.84	530.351	2101.26
	374.58	1845.49	561.869	2213.11
	418.427	1978.89	573.471	2312.6
	513.817	2000.07	428.093	2171.82
	589.527	2184.64	527.611	2152.29
	309.385	2176.88	400.074	2113.26
	506.356	1898.58	368.925	2290.52
	431.432	2092.59	374.802	2267.91
	466.177	2013.06	442.953	2095.82
	596.872	2123.21	546.543	2207.84
	537.968	2255.8	392.797	2296.95
	476.398	1861.86	401.298	2273.99
	357.482	2037.69	461.35	2101.35
	403.157	1937.81	521.822	2071.53
	455.613	2097.27	594.454	2110.94
	405.036	2238.53	544.453	2078.59
	461.419	2134.76	583.69	2141.86
	572.532	1924.69	157.864	1629.28
	444.043	2263.98	166.24	1588.93
	588.258	1989.04	313.064	1504.62
	464.928	1897.62	170.787	1486.15
	535.685	2095.01	277.907	1313.2
	550.394	2163.2	367.187	1591.23
	489.281	2313.28	410.189	1591.59
	447.744	1928.18	184.946	1323.19
	419.056	2060.86	205.917	1305
	543.867	2084.7	155.283	1584.79
	288.36	1973.55	292.815	1501.65
	344.798	1933.62	345.413	1557.13
	384.988	2139.05	179.851	1302.34
	446.042	2123.62	283.275	1291.44
	448.023	2217.3	231.318	1591.45
	493.399	2142.71	264.562	1510.39
	638.717	2063.69	291.085	1428.22
	634.937	2089.83	243.857	1648.06
	621.526	2150.34	280.253	1513.56
	304.994	2090.62	350.676	1474.62
	427.864	1886.45	369.568	1463.75
	409.761	1946.53	340.927	1616.43
	431.314	1956.23	413.682	1531.25
	386.126	2103.98	441.404	1701.29
	518.746	2036.92	189.6	1369.39
	487.713	2165.8	247.29	1510.56
	511.575	2176.57	235.447	1566.13
	613.199	2065.05	255.163	1571.44
	451.296	1978.88	295.792	1625.43
	433.845	2082.64	334.59	1656.84
	393.196	2240.82	509.703	1565.44
	531.877	2150.83	347.364	1436.94
	302.415	1940.42	338.292	1485.75
	496.335	1926.37	323.764	1612.52
	498.589	1966.9	317.409	1624.2
	608.441	2014.46	389.212	1409.96
	341.802	1978.43	151.002	1477.54
	315.51	2143.46	383.952	1668.91
	462.943	2079.41	440.044	1543.41
	535.049	1893.85	452.614	1666.5
	541.765	2011.22	145.722	1619.54
	461.063	2108.02	254.979	1372.39
	390.701	1883.84	355.522	1646.02
	403.62	1958.66	525.083	1377.32
	431.629	2106.65	463.145	1701.32
	468.47	2134.71	174.013	1338.76
	166.281	2195.2	200.243	1423.52
	180.662	2297.89	246.015	1537.76
	161.811	2156.12	290.576	1659.12
	226.005	2302.98	489.321	1546.84
	247.475	2029.56	189.795	1309.12
	158.297	2324.27	288.471	1382.08
	297.332	2060.74	298.986	1411.55
	229.759	2191.08	294.59	1679.32
	208.037	2170.14	383.592	1317.58
	247.658	2302.55	393.313	1341.55
	311.236	2128.62	474.353	1490.09
	153.729	2377.28	495.925	1505.26
	266.054	2220.31	491.503	1665.11
	269.86	2194.6	527.718	1508
	227.936	2189.85	410.464	1395.93
	207.865	2012.84	358.303	1621.21
	164.636	2304.3	257.111	1395.45
	351.063	2103.11	367.503	1597.04
	221.353	2043.56	144.875	1583.65
	242.455	2148.76	355.897	1431.91
	413.973	2154	486.71	1644.73
	348.388	2356.96	162.808	1364.52
	301.068	2128.18	323.257	1360.87
	272.119	2347.66	360.945	1501.58
	270.265	2396.78	460.312	1575.11
	251.023	2406.72	181.64	1276.48
	231.148	2083.91	180.004	1314.27
	178.157	2271.33	195.203	1279.99
	178.331	2252.9	181.067	1495.06
	369.027	2174.47	185.182	1552.62
	330.693	2302.94	242.628	1417.59
	241.363	2350.12	271.639	1356.9
	238.486	2066.9	289.458	1392.15
	197.562	2167.88	265.692	1518.04
	368.14	2343.52	343.775	1539.12
	333.56	2346.45	383.555	1380.77
	251.518	2125.47	371.27	1494.09
	412.151	2392.56	406.784	1442.69
	237.489	2252.33	424.889	1473.07
	199.165	2051.81	461.243	1619.64
	444.738	2178.12	226.814	1501.38
	443.903	2079.71	238.291	1553.65
	350.289	2155.88	314.403	1610.38
	227.016	2311.26	378.974	1570.12
	182.293	2324.34	429.558	1612.83
	437.486	2268.71	169.581	1516.65
	432.458	2297.24	285.402	1323.52
	332.915	2179.7	313.768	1334.09
	360.431	2033.13	410.017	1671.57
	301.771	2081.35	350.154	1338.28
	220.53	2023.1	318.978	1550.7
	475.154	2213.73	307.454	1635.47
	427.833	2414.1	377.094	1540.55
	406.842	2065.43	505.242	1403.16
	277.446	2146.88	266.551	1415.24
	269.612	2218.67	173.597	1263.16
	226.679	2361.37	193.313	1268.48
	496.841	2274.26	338.132	1635.9
	452.81	2314.51	412.17	1570.29
	392.625	2400.5	237.685	1320.44
	359.812	2231.58	288.9	1495.42
	331.304	2259.34	369.343	1513.35
	254.483	2268.47	364.84	1632.14
	239.708	2255.66	360.773	1702.2
	324.926	2042.69	399.625	1643.35
	315.317	2337.78	436.669	1493.4
	238.315	2188.72	386.236	1703.9
	464.579	2364.78	474.398	1473.69
	464.073	2154.17	134.242	1632.11
	292.893	2075.03	376.983	1488.83
	435.996	2395.97	481.871	1431.9
	364.257	2184.89	424.918	1692.61
	339.512	2188.54	474.339	1693.61
	308.487	2401.73	478.639	1708.95
	522.997	2174.07	390.198	1452.45
	450.637	2413.29	451.231	1368.29
	436.618	2413.19	520.944	1508.91
	437.036	2348.84	183.131	1603.04
	386.715	2295.46	295.023	1607.2
	373.629	2378.13	322.431	1618.37
	278.363	2105.1	139.425	1443.72
	399.143	2020.44	208.271	1552.14
	386.012	2104.4	364.719	1357.19
	347.484	2214.03	342.552	1508.47
	255.064	2124.23	406.364	1552.56
	425.793	2281.93	400.244	1705.45
	416.481	2263.96	457.817	1715.7
	381.911	2355.31	150.566	1405.63
	369.476	2049.62	293.997	1572.09
	351.218	2405.51	431.326	1711.3
	323.018	2233.99	216.231	1524.41
	489.349	2374.27	318.656	1465.69
	367.095	2306.01	351.144	1492.38
	333.289	2409.7	347.393	1568.25
	343.164	2131.33	409.503	1461.36
	264.885	2277.31	395.152	1619.76
	248.71	2197.61	411.412	1622.23
	518.907	2147.03	170.422	1264.49
	310.348	2378.89	237.173	1495.54
	477.683	2195.07	234.267	1551.5
	508.947	2176.44	313.3	1316.34
	404.315	2316.89	251.759	1598.98
	404.194	2068.18	268.053	1603.1
	344.841	2328.71	409.499	1349.75
	326.886	2308.37	495.543	1431.32
	294.549	2249.43	445.764	1705.56
	220.697	2121.76	311.773	1558.9
	226.857	2030.49	232.755	1590.55
	459.782	2413.48	385.139	1400.82
	497.282	2098.41	347.065	1612.9
	470.387	2161.34	338.165	1669.96
	432.564	2108.36	253.3	1603.02
	258.386	2318.47	299.511	1394.85
	484.678	2038.86	314.685	1702.77
	405.467	2367.56	412.852	1435.86
	227.138	2236.13	395.591	1626.83
	384.711	2263.88	438.367	1620.99
	376.495	2108.27	210.03	1306.75
	526.695	2306.17	286.029	1432.4
	435.072	2240.2	276.15	1526.17
	419.286	2160.12	334.806	1472.24
	399.579	2274.09	335.663	1522.49
	406.463	2221.79	318.336	1645.34
	401.972	2169.22	442.774	1335.18
	511.457	2119.86	166.816	1305.52
	416.73	2359.47	207.493	1278.27
	405.031	2193.84	305.004	1550.8
	372.604	2062.31	354.503	1360.61
	367.341	2149.38	432.42	1661.49
	131.209	1666.01	463.793	1565.24
	179.365	1675.64	242.733	1598.97
	187.429	1885.43	327.507	1401.64
	292.23	1794.7	216.148	1515.77
	177.092	1579	419.505	1401.27
	211.704	1827.3	440.082	1689.09
	190.685	1569.19	522.663	1391.54
	160.026	1532.25	253.681	1468.11
	163.024	1790.55	313.827	1355.44
	160.78	1667.41	543.806	1381.59
	150.824	1891.92	178.916	1443.28
	284.583	1507.89	353.297	1391.1
	303.949	1486.63	169.122	1304.41
	182.645	1909.18	266.031	1334.7
	353.539	1759.07	291.611	1499.74
	208.496	1684.61	468.217	1670.06
	156.33	1806.5	246.221	1459.44
	334.713	1512.84	357.331	1375.2
	296.738	1753.48	414.787	1672.24
	174.489	1621.64	494.851	1342.53
	197.164	1761.33	431.371	1694.9
	134.668	1591.65	141.431	1530.34
	353.42	1618.42	175.983	1456.15
	178.382	1702.59	305.173	1415.02
	313.876	1554.84	322.131	1376.62
	385.785	1832.12	340.927	1616.43
	213.833	1887.77	383.154	1519.37
	208.685	1861.78	438.28	1347.69
	152.493	1795.21	399.737	1574.44
	190.569	1641.49	119.378	1547.88
	207.941	1914.62	173.898	1384.28
	284.804	1787.82	318.37	1438.13
	174.154	1758.86	305.164	1609.51
	141.29	1858.29	318.619	1617.09
	352.237	1642.09	488.875	1372.35
	157.212	1587.95	174.886	1361.93
	376.992	1839.59	294.294	1549.18
	190.28	1715.36	339.03	1525.72
	130.727	1789.52	162.405	1326.67
	434.071	1808.74	216.672	1290.21
	417.889	1851.96	284.323	1378.67
	122.783	1531.29	292.435	1395.29
	147.907	1565.63	274.653	1538.13
	341.062	1499.83	338.23	1649.87
	378.671	1801.96	172.618	1388.09
	209.781	1899.81	373.555	1617.3
	117.914	1595.56	236.559	1424.41
	170.492	1892.44	284.301	1326.55
	345.177	1558.37	329.258	1438.97
	407.35	1789.39	382.778	1315.76
	354.798	1728.83	380.723	1551.64
	271.761	1506.26	408.594	1589.59
	159.134	1714.6	204.022	1390.73
	134.862	1849.36	287.739	1509.52
	122.07	1563.9	379.801	1400.84
	392.794	1794.19	355.594	1584.48
	190.549	1677.38	411.574	1648.53
	167.212	1594.17	229.454	1325.95
	216.21	1865.95	413.479	1544.74
	137.827	1887.18	300.959	1584.75
	329.755	1619.73	338.965	1545.82
	359.13	1825.51	370.195	1451.99
	206.765	1531.95	348.199	1314.44
	195.735	1568.46	394.736	1544.16
	168.675	1746.17	420.892	1514.02
	364.85	1653.52	253.643	1322.44
	245.289	1873.62	239.045	1478.32
	192.335	1681.16	338.714	1640.54
	391.457	1769.44	206.434	1450.37
	350.041	1722.9	463.84	1395.78
	301.577	1817.73	332.594	1376.99
	184.605	1662.13	344.641	1521.52
	126.001	1568.84	419.728	1368.61
	344.086	1536.16	397.194	1310.1
	379.547	1855	384.06	1472.27
	360.054	1844.89	353.941	1401.54
	328.171	1606.64	537.221	1585.14
	336.49	1851.55	426.44	1295.01
	217.73	1527.51	429.08	1504.92
	172.597	1850.42	401.88	1378.05
	378.325	1718.01	393.486	1338.19
	355.484	1790.33	351.866	1299.94
	178.525	1659.82	513.538	1395.24
	194.988	1616.62	401.512	1406.56
	325.258	1509.95	386.883	1402.25
	337.214	1652.05	393.072	1632
	209.489	1541.53	317.558	1376.02
	381.604	1608.4	642.314	1473.18
	161.97	1519	545.842	1411.04
	134.133	1600.06	450.261	1272.22
	329.681	1690.94	378.188	1344.86
	326.192	1748.16	399.206	1596.28
	141.692	1660.19	366.355	1644.26
	362.01	1607.87	549.024	1628.01
	375.654	1684.53	481.674	1442.12
	152.581	1691.26	450.532	1470.62
	178.378	1655.85	429.907	1466.47
	339.246	1639.61	371.392	1578.58
	325.437	1671.04	651.772	1305.27
	333.584	1512.84	656.649	1400.29
	364.43	1799.81	568.952	1516.27
	356.712	1781.18	502.865	1480.45
	216.361	1553.93	436.844	1628.22
	144.629	1617.73	413.097	1509.28
	348.984	1852.11	367.874	1528.14
	315.295	1832.48	357.918	1425.66
	277.829	1783.27	639.901	1450.85
	325.646	1654.53	562.84	1324.56
	306.418	1919.11	522.286	1506.28
	375.202	1929.4	495.215	1520.85
	308.481	1841.78	381.101	1499.32
	496.901	1855.21	691.849	1557.24
	274.127	1925.26	624.716	1238.65
	311.655	1832.04	577.186	1437.41
	367.336	1683.86	522.776	1326.61
	467.027	1961.41	532.545	1541.05
	372.421	1706.21	459.015	1382.67
	365.282	1895.25	410.859	1285.66
	431.377	1693.91	393.956	1423.48
	392.77	1833.32	408.222	1660.31
	338.048	1697.31	714.444	1466.68
	357.045	1622.25	493.302	1347.77
	336.96	1809.59	489.202	1322.08
	382.895	1756.15	438.679	1286.41
	421.23	1620.27	435.421	1356.83
	461.392	1812.06	430.023	1556.03
	359.404	1882.95	431.344	1536.03
	445.393	1890.24	399.484	1357.22
	584.241	1816.67	400.759	1335.53
	444.394	1788.78	393.059	1314.47
	481.463	1864.84	382.849	1364.06
	400.94	1852.61	375.895	1339.3
	450.627	1733.91	366.337	1314.87
	404.753	1692.51	345.605	1474.49
	359.326	1595.51	365.054	1657.95
	493.721	1917.43	465.041	1466.18
	326.177	1571.51	596.925	1252.63
	403.499	1595.04	416.312	1319.2
	456.941	1874.01	367.753	1287.12
	494.242	1754.86	399.239	1590.77
	529.455	1635.23	367.03	1477.36
	371.35	1692.95	567.089	1402.05
	341.624	1909.12	503.485	1311.12
	421.202	1931.41	498.738	1606.2
	478.365	1746.63	394.836	1385.48
	419.551	1916.99	378.01	1396.02
	479.857	1719.37	668.606	1505.49
	390.167	1842.25	564.864	1622.01
	404.2	1858.1	499.795	1299.31
	454.331	1624.16	363.125	1438.2
	472.655	1968	376.902	1591.01
	492.723	1962.86	555.225	1293.82
	387.633	1722.09	587.76	1630.33
	449.682	1695.61	535.524	1609.51
	455.373	1752.83	479.957	1625.7
	508.585	1887.82	373.763	1511.54
	415.048	1814.21	334.81	1413.1
	454.113	1718.74	679.425	1552.75
	522.675	1803.66	617.264	1486.75
	472.961	1923.91	569.602	1299.98
	395.432	1919.25	578.46	1460.41
	522.203	1617.51	585.267	1562.72
	557.568	1834.86	483.539	1269.26
	639.402	1838.88	464.508	1387.71
	329.979	1943.1	457.801	1367.57
	364.366	1928.55	461.088	1431.88
	432.478	1600.49	379.341	1370.23
	456.774	1768.49	391.756	1551.25
	547.327	1883.54	366.639	1453.88
	490.389	1757.77	455.879	1605.75
	547.637	1757.36	399.331	1616.55
	593.477	1834.11	364.82	1534.13
	370.483	1657.85	373.412	1661.54
	460.507	1829.74	628.238	1630.41
	451.543	1705.89	587.701	1586.6
	472.38	1678.68	428.848	1585.91
	534.038	1877.22	349.473	1373.11
	371.216	1820.25	342.827	1452.55
	416.824	1683.26	502.994	1334.12
	492.495	1967.47	419.568	1612.31
	542.98	1851.26	404.871	1643.56
	696.344	1787.12	606.636	1449.71
	521.157	1825.04	431.472	1339.11
	630.737	1779.66	378.934	1471.3
	576.712	1950.85	661.3	1563.92
	363.876	1680.55	600.637	1369.78
	412.917	1602.54	511.697	1467.71
	500.444	1575.28	493.919	1461.26
	474.194	1715.48	484.807	1531.67
	369.705	1661.43	436.951	1272.45
	480.174	1739.52	431.951	1555.61
	479.534	1792.26	392.545	1340.64
	605.294	1898.13	391.671	1355.15
	400.375	1558.18	386.116	1454.66
	432.859	1664.32	389.315	1540.54
	489.086	1696.88	348.227	1319.67
	640.388	1714.01	565.618	1659.81
	445.189	1725.08	458.367	1264.74
	329.399	1875.3	357.942	1415.62
	480.559	1917.03	560.402	1316.02
	549.74	1838.59	467.658	1652.43
	635.969	1810.88	431.924	1495.06
	516.662	1756.94	425.156	1534.14
	445.035	1908.69	384.42	1324.02
	584.927	1680.81	408.342	1474.59
	616.869	1773.09	619.193	1420.7
	556.845	1769.44	430.064	1316.54
	561.424	1667.14	365.869	1481.21
	573.569	1949.33	551.81	1337.57
	602.831	1854.61	512.44	1609.67
	465.508	1700.41	490.203	1539.19
	339.386	1879.86	406.786	1493.38
	580.313	1813.27	607.502	1613.69
	512.93	1744.93	436.314	1645.87
	584.241	1824.13	381.93	1493.96
	633.532	1588.82	363.168	1644.79
	431.938	1581.81	560.289	1661.58
	417.2	1665.73	417.547	1282.34
	640.585	1725.92	389.707	1400.18
	458.217	1759.98	482.134	1610.29
	458.456	1744.21	478.355	1630.52
	146.109	1667.16	420.115	1370.29
	155.659	1763.89	616.63	1452.95
	172.921	1753.89	568.738	1457.18
	160.147	1881.81	517.139	1350.38
	155.501	1748.09	521.51	1672.19
	179.321	1727.44	441.364	1575.1
	150.382	1829.9	389.89	1350.56
	156.17	1859.64	381.737	1302.84
	152.419	1972.32	378.158	1659.96
	193.789	1882.74	587.681	1512.56
	147.701	1731.99	515.604	1658.64
	148.104	1747.26	623.071	1415.2
	136.045	1802.87	595.747	1318.16
	116.82	2006.21	559.727	1519.26
	140.643	1968.05	458.519	1431.49
	142.59	2002.85	402.233	1311.9
	166.9	1677.71	386.396	1328.57
	176.696	1740.99	369.296	1287.01
	186.159	1686.75	254.941	1788.06
	192.87	1742.34	163.212	1711.76
	161.235	2032.09	303.328	1774.39
	178.052	1818.54	267.798	1759.76
	182.44	1949.98	341.871	1842.75
	185.853	1716.23	280.989	1981.17
	158.773	1748.66	240.499	1880.3
	179.499	1749.2	370.73	1802.98
	190.103	1730.46	343.339	1797.31
	147.526	1913.11	196.169	1997.04
	147.287	2015.03	190.172	1807.88
	175.369	1794.9	271.582	1895.18
	117.015	2039.12	191.38	1979.91
	178.023	1984.81	254.516	1632.99
	130.518	1821.43	505.177	1827.25
	159.078	1801	319.091	1835.5
	148.318	1850.85	326.25	1679.03
	125.959	2011.06	230.263	1692.28
	161.719	1924.26	370.494	1710.98
	194.139	1843.49	355.347	1665.28
	174.859	2023.05	290.739	1933.95
	171.12	2053.36	365.564	1721.79
	188.32	2046.45	325.408	1889.63
	209.772	2069.76	346.191	1739.76
	211.171	2050.18	278.586	1643.96
	139.437	1986.25	354.723	2035.99
	128.555	2063.37	347.795	1877.94
	330.152	1858.75	221.532	1941.27
	150.612	2067.22	242.47	1605.58
	335.117	2073.17	212.873	1965.87
	143.547	1792.52	248.998	1797.81
	137.867	1866.33	246.993	1824.12
	153.09	2037.01	320.507	1971.25
	356.151	2000.87	331.69	1704.35
	189.552	2003.94	341.432	1617.92
	198.222	2089.01	246.486	1854.57
	350.076	1752.19	459.779	1991.91
	214.092	2017.43	299.677	2011.12
	346.539	2105.17	355.866	1732.58
	403.505	1959.33	189.948	1771.96
	119.533	1687.39	345.775	1815.82
	130.4	1697.25	330.812	1651.1
	153.082	1852.74	275.994	1971.8
	148.924	2054.86	308.394	1651.17
	170.239	2038.02	221.51	1918.18
	216.244	2000.3	479.281	1927.38
	313.769	1872.27	339.913	1756.38
	321.078	1904.36	333.898	1697.28
	171.939	1790.24	287.681	1788.36
	193.752	1794.64	262.813	1945.8
	168.685	1980.45	231.769	1738.35
	158.637	2070.54	429.958	1987.79
	210.545	2052.03	234.551	1746.4
	188.196	1974.99	196.053	1897.92
	145.147	2005.34	264.971	1979.32
	231.428	2073.45	317.052	1635.09
	346.387	1789.2	299.064	1661.37
	381.813	1996.57	326.312	1883.69
	148.675	1748.13	347.002	1703.97
	156.899	1734.84	315.947	1771.18
	133.322	1857.66	345.295	1640.54
	167.603	1879.73	377.1	1968.65
	184.577	1882.21	349.898	1865.82
	394.862	2002.66	471.736	1711.75
	197.527	1845.86	480.82	1720.43
	210.662	1810.06	385.805	1866.15
	202.442	1981	401.429	1748.97
	170.408	1970.85	292.962	1694.81
	167.796	1987.21	294.203	1667.21
	354.538	1756.2	357.873	1732.13
	135.749	1722.32	276.789	1663.88
	143.821	1840.73	336.335	1917.68
	188.248	1815.16	352.901	1694.7
	199.432	1818.34	288.371	1908.01
	192.064	2057.25	332.628	1729.16
	182.445	1931.44	451.689	1838.24
	426.437	1767.68	328.479	1809.39
	381.289	2106.08	285.19	1975.8
	194.911	1799.31	221.772	1835.65
	418.714	1815.62	365.885	1894.46
	154.791	1665.15	314.574	1964.21
	176.814	2058.39	363.794	1725.99
	482.815	1798.88	220.457	1942.7
	212.491	1744.05	300.664	1620.17
	137.441	1994.62	444.129	1718.4
	335.545	2123.19	329.597	1861.13
	145.923	1731.1	279.432	1719.01
	131.516	2006.84	230.079	1876.88
	227.112	2078.93	217.241	1720.41
	359.668	1817.77	408.065	1740.44
	413.258	1892.18	310.283	1820.29
	121.558	2045.38	280.438	1821.59
	192.656	1963	477.513	1819.45
	432.73	1830.25	327.688	1875.77
	221.976	1707	318.01	1678.32
	137.197	2043.77	454.179	1756.62
	241.309	1828.5	362.357	1821.96
	312.355	2116.49	389.249	1711.81
	390.147	2006.57	314.813	1949.52
	172.003	1683.53	304.852	1968.18
	416.907	1771.95	200.385	1900.38
	157.911	1823.27	241.598	1626.25
	175.124	1945.14	315.824	1606.61
	171.967	2038.92	317.327	1795.09
	202.677	1972.74	377.246	1644
	344.677	1923.78	257.364	1679.31
	185.547	1836.34	229.829	1871.64
	230.084	2033.2	320.569	1909.8
	356.253	2117.35	314.704	1952.05
	133.718	2032.4	302.494	1622.74
	445.129	1913.58	301.451	1680.7
	419.474	2070.65	206.468	1962.56
	170.888	1938.68	459.7	2009.55
	215.919	1883.02	193.565	1658.68
	369.94	1946.04	297.411	1951.59
	441.181	1982.13	477.152	1628.39
	273.991	2104.99	314.886	1826.12
	212.791	1715.19	284.594	1649.77
	186.032	1903.38	167.861	1716.4
	208.405	1910.71	339.44	2029.55
	204.666	1755.71	298.677	1974.73
	502.96	1773.8	281.655	1978.63
	443.348	1774.84	196.778	1994.57
	203.573	1768.58	272.08	1764.83
	383.269	1763.22	241.301	1880.23
	390.379	1848.51	343.338	1844.5
	379.063	1929.9	334.738	1706.81
	408.92	1890.8	273.973	1896.18
	437.633	1846.64	259.425	1637.71
	371.314	2086.13	344.543	1797.19
	221.152	2031.96	323.638	1838.19
	359.999	1931.01	293.472	1935.07
	402.006	1820.72	314.489	1716.65
	434.167	1820.09	506.071	1830.31
	474.088	1829.99	356.457	2037.02
	405.151	2125.66	360.496	1671.46
	212.927	1883	332.351	1685.65
	218.258	1912.75	285.019	1648.27
	261.71	1951.65	329.732	1891.47
	378.2	1774.69	371.315	1718.75
	386.906	1964.66	354.201	1733.71
	480.707	1795.19	216.697	1966.05
	167.911	1789.57	351.46	1880.54
	200.759	1724.03	368.283	1729.66
	204.872	1734.38	350.398	1746.76
	210.657	1866.53	233.503	1917.05
	315.36	1870.86	253.173	1801.55
	383.916	1836.7	192.767	1840.01
	232.265	1722.34	303.629	2012.8
	234.49	1712	461.985	1995.36
	243.801	1892.65	502.715	1723.95
	427.635	2028.63	252.149	1857.23
	489.299	1916.04	341.258	1711.99
	381.015	2124.83	350.151	1625.2
	176.24	1897.03	201.593	1777.6
	423.469	1843.18	363.389	1739.74
	465.088	2011.13	282.459	1975.91
	326.833	1768.69	273.178	1793.04
	216.779	1872	341.017	1658.67
	438.863	1932.08	485.53	1936.37
	446.639	1968.97	282.294	1713.23
	226.542	1848.85	325.436	1989.95
	380.979	1950.44	362.218	1950.98
	484.527	1903.84	322.045	1657.24
	182.777	1969.2	436.473	1992.84
	234.96	1819.87	350.156	1765.21
	188.921	2020.6	344.988	1707.68
	269.272	1899.44	297.983	1796.23
	370.726	1807.05	243.933	1747.34
	360.887	1941.03	248.524	1691.33
	324.946	1809.53	241.814	1682.79
	438.243	1873.67	207.833	1904.62
	218.916	1841.12	319.924	1995.02
	252.167	1994.15	338.043	1892.13
	250.737	2033.28	344.685	1725.59
	362.575	1829.61	358.938	1651.6
	353.512	2119.63	331.888	1646.2
	332.531	1901.36	362.035	1874.63
	285.591	2052.66	360.546	1715.27
	335.161	1885.7	483.603	1722.99
	282.243	1959.31	425.01	1723.87
	304.778	1936.8	413.93	1761.19
	352.894	2051.07	349.637	1928.23
	166.92	1769.44	298.57	1985.29
	129.565	1818.89	302.178	1918.31
	179.694	1746.84	380.023	1905.65
	192.478	1734.47	343.596	1821.35
	167.303	1865.05	393.889	1811.79
	146.977	1807.59	298.967	1834.51
	168.549	1752.02	299.546	1733.08
	203.047	1787.87	320.349	1634.14
	161.328	1981.25	335.614	1810.78
	205.729	1889.17	320.811	1599.38
	149.924	1976.7	332.042	1962.87
	166.96	2020.41	493.615	1832.22
	205.566	1748.25	380.825	1835.42
	153.7	2050.84	409.924	1820.36
	170.369	2041.05	364.292	1906.6
	177.902	1685.44	401.52	1890.6
	197.46	1692.38	444.481	1775.02
	169.185	2060.42	387.545	1916.22
	183.176	2017.1	536.45	1685.58
	174.253	1716.7	415.367	2019.18
	181.602	1766.01	329.253	1924.66
	197.45	1721.45	527.24	1881.76
	156.498	1916.82	352.714	1879.19
	124.796	2045.12	350.382	1986.19
	136.634	2043.09	286.175	1700.92
	335.206	1870.2	448.763	1981.66
	139.164	1824.74	326.533	1965.68
	156.467	1854.38	381.128	1908.7
	182.818	1996.06	371.439	1731.95
	321.408	1894.47	607.432	1805.4
	203.914	1849.05	437.252	1937.98
	193.121	1862.62	380.91	1972.43
	181.625	2032.83	296.881	1951.45
	178.825	2060.06	527.629	2027.75
	194.195	2058.06	410.708	1906.02
	199.597	2043.15	313.247	1916.92
	219.459	2057.3	363.455	1905.51
	145.819	1990.97	327.425	1982.37
	377.503	1921.99	558.696	1888.23
	193.81	1843.41	438.254	1714.99
	156.494	2072.77	568.557	1943.06
	343.072	1865.64	503.59	1976.27
	345.711	2082.37	481.743	1976.55
	149.657	2038.08	565.81	1903.57
	356.559	1775.79	490.709	1819.79
	363.79	1758.28	348.771	2014.34
	387.198	1825.96	670.808	1703
	385.693	2003.61	514.725	1913.86
	141.285	1840.79	361.503	1641.45
	158.922	1854.5	311.199	1860.9
	156.144	1909.46	596.301	1917.28
	188.016	2039.54	482.236	1826.78
	213.492	2056.29	468.691	1713.32
	398.768	1920.45	355.113	1798.37
	153.546	2056.61	482.695	2033.29
	185.188	1916.33	450.277	1987
	161.606	2041.38	409.994	1862.72
	178.391	2037.05	404.732	1951.19
	331.687	1910.47	366.597	1886.08
	383.316	2065.88	468.415	1782.85
	137.166	1857.92	361.222	1896.62
	170.706	1878.22	647.453	1983.84
	189.403	1883.93	554.029	1799.06
	193.204	1976.95	371.298	2019.4
	153.504	1748.42	420.411	2036.44
	161.171	1733.86	404.975	1849.41
	357.704	1793.83	390.972	1782.38
	138.567	1722.63	422.122	1816.47
	205.16	1816.78	404.982	1675.44
	216.284	1811.5	355.262	1841.75
	208.933	1987.61	584.722	1803.64
	406.494	1991.93	371.245	1719.61
	404.84	2009.42	360.649	1932.15
	176.051	1827.41	351.036	1995.64
	203.816	1979.29	685.788	1790.1
	361.751	1760.05	414.253	1970.9
	188.157	1928.07	551.429	1866.74
	147.183	1921.57	404.408	1821.08
	387.877	2111.95	386.375	1841.35
	193.077	1814.91	358.361	1892.07
	439.402	1772.18	614.872	1736.38
	137.719	1992.79	353.123	1951.01
	162.616	1990.36	577.997	1728.12
	178.762	2058.82	427.751	1774.15
	197.658	2058.42	388.002	1874.62
	397.089	1864.97	387.267	1933.05
	431.249	1782.33	393.446	1774.62
	429.135	1820.41	366.39	1934.96
	132.335	2004.39	365.065	1914.97
	338.014	2127.79	396.096	1793.48
	147.435	1728.83	393.43	1729.48
	121.527	2042.77	394.532	2030.71
	167.698	1978.53	426.786	1797.2
	228.46	2079.21	434.645	1745.01
	497.84	1802.87	606.451	1874.83
	420.644	1894.91	363.83	1964.81
	136.497	2040.44	709.989	1945.98
	313.004	2119.22	479.761	2006.59
	441.349	1834.13	425.308	1774.05
	394.973	2010.28	368.45	2022.89
	157.337	1820.49	518.474	1996.19
	186.58	1833.21	458.886	1877.74
	347.274	1925.43	414.02	1689.48
	423.746	1773.93	454.123	1695.45
	229.733	2031.33	392.027	2024.33
	389.427	2082.74	386.813	2031.25
	398.149	2102.47	461.187	2032.28
	393.703	2148.46	695.339	1872.83
	421.642	2073.58	167.312	1576.07
	146.251	1926.22	110.762	1542.87
	169.269	1931.05	127.452	1572.12
	181.653	2028.43	201.83	1618.55
	370.615	1946.7	123.077	1606.88
	401.527	2021.09	113.731	1417.87
	447.404	1774.49	192.166	1565.29
	385.237	1802.85	224.852	1491.03
	352.29	1971.43	77.7532	1568.04
	160.478	1999.48	169.584	1629.43
	217.526	2026.6	212.9	1571.26
	402.713	1819.46	116.452	1467.54
	358.112	1929.89	135.071	1471.83
	476.679	1829.31	138.104	1454.83
	400.128	2127.06	168.343	1513.99
	428.496	1800.84	158.937	1596.37
	411.094	2101.05	193.135	1486.53
	197.883	1717.12	225.011	1530.08
	230.027	1705.82	225.688	1542.7
	381.377	1835.54	252.738	1410.16
	373.721	1873.15	310.797	1593.82
	227.924	1715.4	116.672	1387.4
	422.19	2028.06	267.724	1376.05
	374.834	2123.92	283.327	1519.02
	378.055	1810.32	136.372	1612.53
	421.229	1840.79	232.512	1401.63
	393.217	2047.82	151.787	1304.21
	463.58	2010.36	252.381	1606.71
	229.846	2072.59	349.325	1340.03
	484.165	1796.91	168.97	1668.43
	357.017	1854.13	196.82	1544.36
	181.896	2010.18	201.165	1518.33
	355.033	1936.94	235.083	1474.93
	415.826	2106.47	218.379	1551.19
	527.087	1840.86	234.013	1522.81
	243.84	2024	304.364	1610.26
	319.426	1803.4	255.295	1435.7
	348.583	1891.49	235.76	1669.46
	245.389	1984.52	214.53	1448.86
	346.858	2114.74	262.747	1332.8
	181.839	1775.32	223.509	1632.87
	174.026	1674.92	268.449	1350.56
	185.008	1655.15	336.832	1507.38
	208.084	1664.1	220.978	1353.32
	197.437	1592.6	283.432	1582.99
	203.773	1639.65	111.302	1291.45
	143.504	1823.77	110.15	1309.8
	178.596	1841.86	142.143	1312.12
	182.167	1594.02	145.593	1333.94
	173.496	1740.64	217.715	1502.53
	183.689	1757.89	268.478	1403.48
	182.826	1869.7	97.9232	1365.49
	216.842	1792.39	310.648	1354.72
	223.842	1588.31	166.023	1588.05
	161.423	1811.97	228.229	1291.85
	213.31	1694.4	238.841	1623.62
	220.023	1893.11	104.764	1294.47
	146.976	1532.83	280.914	1477.5
	198.308	1576.76	244.522	1364.59
	188.993	1686.06	293.482	1290.03
	187.052	1813.07	419.083	1312.72
	172.739	1560.21	340.591	1402.93
	179.438	1530.47	428.432	1443.53
	211.114	1723.32	85.7031	2005.07
	170.897	1628.82	206.377	1890.7
	187.553	1718.97	251.862	1906.51
	188.64	1752.2	214.122	1932.78
	316.492	1593.94	117.142	1590.5
	139.311	1559.09	145.407	1783.79
	336.705	1898.38	127.246	1936.56
	177.13	1662.09	71.9628	1778.44
	190.96	1732.04	83.254	1829.07
	214.135	1574.77	235.572	1589.59
	180.991	1774.21	233.794	1705.92
	181.381	1806.62	273.222	1952.06
[truncated: 5,739 more rows]
