# Supplementary material for: Determinants of functional synaptic connectivity among amygdala-projecting prefrontal cortical neurons in male mice
Source: Nat Commun. 2023 Mar 25;14:1667. doi: 10.1038/s41467-023-37318-x (PMC10039875; doi:10.1038/s41467-023-37318-x)
Supplement: Supplementary file 4 — Source Data [file 41467_2023_37318_MOESM4_ESM.zip › Source data Figure S7.xlsx]

## Sheet: Sheet1
Figure S7a	EPSC amp. (norm.)
Pulse #	mPFC-BLA
1	0.874334	1.22869	1.73919	1.07011	1.62241	1.57179	1.07542	0.746642	1.12963	NaN	0.75352	1.74821	1.18977	1.40831	1.01487	1.4335	0.810528	0.655824	2.95216	1.47807	1.22254	3.26661	1.84669	3.09682	0.788205	1.44794	1.38434	2.29628	1.57213	NaN	1.68658	1.72122	1.30857	NaN	2.70171	2.1392	0.674639	1.13086	1.45936	1.22191	1.14053	1.59649	1.61491	1.30653	1.91668	1.72034	1.48483	0.789147	2.50992
2	0.800871	0.957458	1.02343	1.06353	1.84057	NaN	0.672066	0.561169	0.590109	NaN	0.925292	1.12195	0.696671	1.36214	1.2039	1.25069	0.778207	0.77017	1.41575	NaN	0.607381	1.22839	1.30937	NaN	0.983092	1.2105	1.08448	NaN	1.03287	NaN	0.922889	0.9845	0.733382	NaN	1.04558	1.01846	0.578243	1.54593	NaN	1.31367	NaN	0.662342	2.074	0.951618	1.28619	0.858021	0.838568	1.54334	0.830816
3	1.40759	1.38324	NaN	0.919176	0.971	0.992874	1.60426	0.568088	0.406652	1.1788	0.487508	1.0587	0.746503	0.736187	1.11694	1.34302	0.370325	1.29424	1.47996	0.87441	0.710328	1.35933	2.73178	2.18522	0.971942	0.591348	1.01282	NaN	0.933647	NaN	0.837941	1.48738	NaN	1.16241	2.6668	1.01176	NaN	1.38129	1.76887	1.11085	1.22234	0.921392	1.0259	0.504896	1.42495	1.30197	0.800212	1.29276	1.30917
4	1.39797	NaN	1.02062	0.919956	0.887152	1.49026	0.879732	0.94468	0.86948	0.548459	0.680246	1.26325	1.13373	1.3329	0.969834	1.95519	1.03783	NaN	1.05715	NaN	0.433046	0.934049	NaN	1.06242	0.805557	NaN	1.02366	0.99724	0.965231	NaN	0.651706	1.31413	1.74245	0.911542	0.766757	3.03379	NaN	NaN	0.807661	1.06045	1.3811	0.894364	0.758702	1.00725	1.42806	0.717378	0.848682	1.08761	0.532148
5	0.955195	1.28219	1.0526	0.685492	1.00559	NaN	0.754707	0.730639	NaN	0.645691	1.50796	1.48673	0.731427	0.375512	0.571603	NaN	0.584849	0.683471	2.06991	1.56835	NaN	NaN	1.58394	1.84475	0.766331	1.54036	1.09393	NaN	NaN	NaN	0.899179	1.26695	0.932666	1.16435	0.615499	NaN	0.550187	1.10913	0.862178	0.906608	NaN	0.986749	1.84616	0.780216	1.41998	1.49988	1.42654	0.925969	0.875057
6	0.978839	NaN	1.08581	1.08002	0.627575	0.638713	1.06857	1.1993	1.20916	1.00345	1.3136	0.650788	0.723668	1.36142	1.21235	NaN	1.05284	NaN	0.612677	0.72336	1.03422	0.680805	0.989069	NaN	1.13523	NaN	1.07782	1.14759	1.36381	NaN	0.878337	NaN	1.37642	0.920958	NaN	NaN	1.10625	0.991565	NaN	0.647106	NaN	1.13301	1.59946	1.15339	1.85422	NaN	0.932703	1.31488	0.612662
7	1.58729	1.18894	1.08317	NaN	1.66937	NaN	0.919172	0.896658	0.535868	1.24601	NaN	0.856118	0.869943	0.543628	0.977175	NaN	1.24947	NaN	0.607844	0.582798	1.3796	1.00106	0.984627	1.07388	0.997677	0.918672	0.884338	0.81577	0.636194	NaN	1.29	0.974842	1.1316	NaN	0.621629	0.925057	0.831777	0.805483	NaN	1.12606	0.883709	0.905754	1.00532	1.24246	0.39472	1.42684	0.903032	1.25918	1.18662
8	0.886604	0.970911	0.90672	0.919981	0.752069	NaN	0.852224	0.519377	NaN	NaN	0.686404	1.13145	0.700723	1.20038	0.810473	NaN	0.936708	1	0.912968	1.56433	0.370931	1.04857	1.49208	1.53368	1.02378	0.894168	1.04545	0.858484	NaN	NaN	1.44758	1.28224	1.15263	1.07904	1.53028	NaN	NaN	0.949138	0.864819	1.3365	1.25228	1.01794	1.26983	0.859094	0.630166	1.18681	1.45116	0.731657	0.93352
9	0.858625	0.840153	0.924298	NaN	0.950988	1.58124	1.01478	0.877631	1.25497	0.750545	NaN	0.813491	1.53355	0.69905	NaN	1	0.700092	NaN	1.65521	1.60137	1.08685	1.26956	0.958563	0.683323	0.745014	1.18716	1.02851	0.900294	NaN	NaN	0.886422	0.888014	0.706821	NaN	NaN	0.867108	0.923036	1.25381	NaN	0.890327	0.898248	0.846296	0.639605	1.01482	0.945761	0.197225	0.859513	0.671009	1.36997
10	0.688646	NaN	NaN	NaN	NaN	0.78005	1.14525	1.50703	NaN	NaN	NaN	1.54816	1.17212	1.19552	NaN	NaN	1.06089	NaN	1.2113	0.528147	1.12839	NaN	0.575658	0.709119	1.0983	NaN	0.963879	1.27786	NaN	NaN	0.497654	0.854903	0.632538	NaN	0.848094	1.20783	1.13894	NaN	1.13518	NaN	0.96576	1.09701	0.485784	0.730229	1.17514	1.18912	0.853589	1.02327	0.897229
Figure S7b left	EPSC amp. (norm.)
Pulse #	Presynaptic L2
1	1.23357	1.52635	1.91104	0.639862	0.988803	1.18696	1.6968	1.42289	2.01614	1.5409	1.19807	3.14519	1.55377	NaN	0.892087	1.71149	2.10002	1.45691	3.65019	1.93935	1.25582	0.782678	1.12185	1.67419	2.92372	0.530289	1.18561	2.46311	1.37998	1.05767	1.22631	1.36188	0.830061	1.14626	3.22776	1.66672	11.5279	1.03995	2.22835	1.0455	1.20399	0.788532	1.17113	1.40058	1.24007	1.67655	1.02957	0.874334	1.22869
2	NaN	1.04464	1.75332	0.66215	0.80271	NaN	1.29526	1.11828	1.6257	1.09399	1.02197	1.98168	1.60866	1.02642	0.986197	1.53647	0.953466	1.36515	2.13476	1.30685	1.18985	1.15952	1.77719	1.06485	2.55121	1.27984	0.95953	2.18376	0.914291	0.740255	1.30125	0.698513	0.505555	0.97638	2.59634	1.66044	10.8938	0.900901	1.24044	0.910962	0.773873	1.00508	0.937217	0.737551	1.16943	1.68718	1.80363	0.800871	0.957458
3	0.838416	0.964331	NaN	0.879192	0.826061	1.2405	0.638578	1.67857	NaN	1.15839	1.02722	2.43144	1.10698	NaN	0.908882	1.33948	2.6223	1.19002	1.68299	0.770724	1.06234	0.875332	1.2794	1.15318	1.07373	1.24336	1.22784	1.80961	0.841371	1.02181	1.31355	0.847482	1.09473	0.747823	2.42412	1.55241	1.7017	1.0208	1.29247	1.28363	0.968571	1.66854	0.500168	0.500241	1.34248	1.14605	1.76491	1.40759	1.38324
4	0.756461	1.31887	1.06358	0.686371	0.548866	0.862709	1.43424	1.14717	NaN	0.928188	0.594812	1.48258	1.69671	0.588008	0.728072	1.28963	2.09352	1.00857	3.84633	0.890836	0.87814	1.03912	1.50638	0.665507	0.876495	0.865437	1.34477	1.08791	1.03929	0.907845	1.03043	1.11903	0.569514	1.1066	2.84843	1.14543	1.02754	1.10701	0.835458	0.513759	0.839714	NaN	0.786227	0.870276	NaN	1.02271	1.36503	1.39797	NaN
5	0.85169	0.674228	1.00681	1.32627	0.67081	1.47559	1.14316	0.798045	1.12175	1.04759	1.59424	1.26686	1.22779	0.889853	1.121	0.988587	0.902713	1.54847	NaN	0.633925	1.33038	1.01627	0.739566	0.795478	1.30445	0.837522	1.35807	1.26622	0.890059	0.717283	1.37354	0.589954	1.02606	0.620126	3.17696	0.965433	1.24751	0.793842	0.629872	NaN	0.708775	0.546796	0.642639	0.58384	0.925899	1.37944	1.43541	0.955195	1.28219
6	1.66546	0.581145	NaN	0.9758	0.466336	0.791509	1.12732	0.786988	0.614072	0.556083	1.14607	1.04611	1.30645	0.999718	0.650578	0.507881	1.38399	0.999966	1.41493	0.847035	1.05593	1.06049	0.900379	1.17791	0.808037	1.08723	0.857946	1.04476	0.824671	0.961043	0.660403	1.16722	0.623331	0.641643	NaN	1.24301	1.0887	1.1684	1.53066	1.16444	0.500739	0.631245	0.749203	0.655248	0.695463	1.48731	1.16286	0.978839	NaN
7	NaN	0.95324	1.01118	1.36132	1.03887	0.974412	0.955426	1.06194	1.05933	1.71059	1.06408	1.2913	0.990483	0.830572	0.846287	1.00168	0.871803	0.788769	0.686372	1.08327	1.16445	1.14922	0.752296	1.08504	0.973265	1.03077	1.08486	1.18995	0.595813	0.989729	1.16278	0.931863	1.16012	0.83819	NaN	0.816976	1.00908	0.753506	1.065	1.02331	1.18491	1.34023	1.04121	1.40963	1.57272	0.665239	0.774783	1.58729	1.18894
8	NaN	1.10154	NaN	1.02401	1.01953	1.52236	1.40788	0.846504	NaN	1.22913	1.0942	0.897882	0.9963	NaN	1.04866	0.859925	0.668059	0.798999	0.898701	1.09479	0.893045	1.01879	NaN	0.939763	1.28681	0.530554	0.913975	NaN	1.2032	1.69821	1.36356	0.92278	1.24551	1.82581	1.6148	1.28066	0.902222	1.10823	0.55496	1.13461	1.62921	1.35914	NaN	1.46695	NaN	1.29825	0.612716	0.886604	0.970911
9	0.682778	0.647717	0.834572	0.832758	1.09339	NaN	0.739148	1.03072	NaN	0.820505	0.778636	0.969492	0.827854	1.11066	0.934539	1.48206	1.07615	1.17803	NaN	0.763837	0.943537	0.944017	1.51824	0.748849	0.86417	0.87307	0.89952	1.13427	0.963675	0.625499	0.759074	NaN	1.20248	0.795444	0.385202	0.416891	NaN	0.913173	0.928489	0.554595	1.13828	1.19306	1.17787	0.733629	0.731813	0.819658	1.50162	0.858625	0.840153
10	0.651761	1.71636	1.15425	0.806113	1.38188	0.711714	0.770222	1.27385	1.3266	0.683689	0.917009	0.795217	0.87891	1.05905	1.51994	1.14845	NaN	1.23424	NaN	1.21107	0.943039	0.827482	0.829082	1.04844	1.06771	1.47838	1.2437	0.631021	1.41264	0.725516	1.05419	0.978135	0.76856	0.898912	NaN	1.24246	NaN	1.05669	0.920891	1.12304	0.546867	0.476325	1.03171	0.734547	NaN	0.729541	0.948018	0.688646	NaN
Figure S7b right	EPSC amp. (norm.)
Pulse #	Postsynaptic L2
1	0.639862	0.988803	1.18696	0.97917	1.6968	1.42289	2.01614	1.5409	1.19807	3.14519	1.55377	NaN	0.932078	0.892087	1.71149	1.83821	2.10002	1.10072	1.84622	1.37107	1.25582	0.782678	1.12185	1.36087	1.67419	2.92372	0.530289	1.18561	2.46311	2.25306	1.64665	1.37998	1.05767	1.22631	1.36188	0.830061	1.14626	3.22776	1.66672	11.5279	1.03995	2.22835	1.0455	1.20399	0.788532	1.17113	1.40058	1.24007	1.67655
2	0.66215	0.80271	NaN	0.962231	1.29526	1.11828	1.6257	1.09399	1.02197	1.98168	1.60866	1.02642	0.711946	0.986197	1.53647	1.50639	0.953466	1.52823	0.692247	0.955641	1.18985	1.15952	1.77719	1.30863	1.06485	2.55121	1.27984	0.95953	2.18376	1.09112	0.925642	0.914291	0.740255	1.30125	0.698513	0.505555	0.97638	2.59634	1.66044	10.8938	0.900901	1.24044	0.910962	0.773873	1.00508	0.937217	0.737551	1.16943	1.68718
3	0.879192	0.826061	1.2405	0.972285	0.638578	1.67857	NaN	1.15839	1.02722	2.43144	1.10698	NaN	1.86673	0.908882	1.33948	1.65239	2.6223	1.38641	0.954998	1.30723	1.06234	0.875332	1.2794	0.817801	1.15318	1.07373	1.24336	1.22784	1.80961	1.12701	0.586925	0.841371	1.02181	1.31355	0.847482	1.09473	0.747823	2.42412	1.55241	1.7017	1.0208	1.29247	1.28363	0.968571	1.66854	0.500168	0.500241	1.34248	1.14605
4	0.686371	0.548866	0.862709	1.07956	1.43424	1.14717	NaN	0.928188	0.594812	1.48258	1.69671	0.588008	1.20767	0.728072	1.28963	1.9877	2.09352	1.05467	1.04629	1.14834	0.87814	1.03912	1.50638	0.91439	0.665507	0.876495	0.865437	1.34477	1.08791	1.13545	1.04965	1.03929	0.907845	1.03043	1.11903	0.569514	1.1066	2.84843	1.14543	1.02754	1.10701	0.835458	0.513759	0.839714	NaN	0.786227	0.870276	NaN	1.02271
5	1.32627	0.67081	1.47559	0.913494	1.14316	0.798045	1.12175	1.04759	1.59424	1.26686	1.22779	0.889853	1.04806	1.121	0.988587	1.22257	0.902713	1.30352	1.42064	0.762869	1.33038	1.01627	0.739566	7.23605	0.795478	1.30445	0.837522	1.35807	1.26622	0.931325	1.28288	0.890059	0.717283	1.37354	0.589954	1.02606	0.620126	3.17696	0.965433	1.24751	0.793842	0.629872	NaN	0.708775	0.546796	0.642639	0.58384	0.925899	1.37944
6	0.9758	0.466336	0.791509	0.974154	1.12732	0.786988	0.614072	0.556083	1.14607	1.04611	1.30645	0.999718	1.09285	0.650578	0.507881	0.847472	1.38399	0.783825	0.866239	1.07126	1.05593	1.06049	0.900379	0.956137	1.17791	0.808037	1.08723	0.857946	1.04476	0.684397	1.56794	0.824671	0.961043	0.660403	1.16722	0.623331	0.641643	NaN	1.24301	1.0887	1.1684	1.53066	1.16444	0.500739	0.631245	0.749203	0.655248	0.695463	1.48731
7	1.36132	1.03887	0.974412	0.879516	0.955426	1.06194	1.05933	1.71059	1.06408	1.2913	0.990483	0.830572	0.849076	0.846287	1.00168	0.888262	0.871803	NaN	1.13728	0.874208	1.16445	1.14922	0.752296	1.66902	1.08504	0.973265	1.03077	1.08486	1.18995	0.687748	0.377402	0.595813	0.989729	1.16278	0.931863	1.16012	0.83819	NaN	0.816976	1.00908	0.753506	1.065	1.02331	1.18491	1.34023	1.04121	1.40963	1.57272	0.665239
8	1.02401	1.01953	1.52236	0.966201	1.40788	0.846504	NaN	1.22913	1.0942	0.897882	0.9963	NaN	0.70943	1.04866	0.859925	1.01019	0.668059	1.21618	0.76512	0.979872	0.893045	1.01879	NaN	NaN	0.939763	1.28681	0.530554	0.913975	NaN	1.34229	NaN	1.2032	1.69821	1.36356	0.92278	1.24551	1.82581	1.6148	1.28066	0.902222	1.10823	0.55496	1.13461	1.62921	1.35914	NaN	1.46695	NaN	1.29825
9	0.832758	1.09339	NaN	1.03722	0.739148	1.03072	NaN	0.820505	0.778636	0.969492	0.827854	1.11066	1.54634	0.934539	1.48206	NaN	1.07615	NaN	0.722644	NaN	0.943537	0.944017	1.51824	0.643245	0.748849	0.86417	0.87307	0.89952	1.13427	1.59758	1.05466	0.963675	0.625499	0.759074	NaN	1.20248	0.795444	0.385202	0.416891	NaN	0.913173	0.928489	0.554595	1.13828	1.19306	1.17787	0.733629	0.731813	0.819658
10	0.806113	1.38188	0.711714	1.14291	0.770222	1.27385	1.3266	0.683689	0.917009	0.795217	0.87891	1.05905	0.802302	1.51994	1.14845	1.25408	NaN	NaN	1.50872	1.07466	0.943039	0.827482	0.829082	0.731595	1.04844	1.06771	1.47838	1.2437	0.631021	0.687985	NaN	1.41264	0.725516	1.05419	0.978135	0.76856	0.898912	NaN	1.24246	NaN	1.05669	0.920891	1.12304	0.546867	0.476325	1.03171	0.734547	NaN	0.729541
Figure S7c	EPSC amp. (norm.)
Pulse #	L2 to L2																																																L3 to L2
1	0.639862	0.988803	1.18696	1.6968	1.42289	2.01614	1.5409	1.19807	3.14519	1.55377	NaN	0.892087	1.71149	2.10002	1.25582	0.782678	1.12185	1.67419	2.92372	0.530289	1.18561	2.46311	1.37998	1.05767	1.22631	1.36188	0.830061	1.14626	3.22776	1.66672	11.5279	1.03995	2.22835	1.0455	1.20399	0.788532	1.17113	1.40058	1.24007	1.67655	1.02957	0.874334	1.22869	1.30857	0.797788	1.13458	2.53391	1.10567	0.97917
2	0.66215	0.80271	NaN	1.29526	1.11828	1.6257	1.09399	1.02197	1.98168	1.60866	1.02642	0.986197	1.53647	0.953466	1.18985	1.15952	1.77719	1.06485	2.55121	1.27984	0.95953	2.18376	0.914291	0.740255	1.30125	0.698513	0.505555	0.97638	2.59634	1.66044	10.8938	0.900901	1.24044	0.910962	0.773873	1.00508	0.937217	0.737551	1.16943	1.68718	1.80363	0.800871	0.957458	0.733382	NaN	1.55325	1.26364	1.02251	0.962231
3	0.879192	0.826061	1.2405	0.638578	1.67857	NaN	1.15839	1.02722	2.43144	1.10698	NaN	0.908882	1.33948	2.6223	1.06234	0.875332	1.2794	1.15318	1.07373	1.24336	1.22784	1.80961	0.841371	1.02181	1.31355	0.847482	1.09473	0.747823	2.42412	1.55241	1.7017	1.0208	1.29247	1.28363	0.968571	1.66854	0.500168	0.500241	1.34248	1.14605	1.76491	1.40759	1.38324	NaN	0.392572	0.988257	0.755356	1.04487	0.972285
4	0.686371	0.548866	0.862709	1.43424	1.14717	NaN	0.928188	0.594812	1.48258	1.69671	0.588008	0.728072	1.28963	2.09352	0.87814	1.03912	1.50638	0.665507	0.876495	0.865437	1.34477	1.08791	1.03929	0.907845	1.03043	1.11903	0.569514	1.1066	2.84843	1.14543	1.02754	1.10701	0.835458	0.513759	0.839714	NaN	0.786227	0.870276	NaN	1.02271	1.36503	1.39797	NaN	1.74245	NaN	1.46974	1.02301	1.02498	1.07956
5	1.32627	0.67081	1.47559	1.14316	0.798045	1.12175	1.04759	1.59424	1.26686	1.22779	0.889853	1.121	0.988587	0.902713	1.33038	1.01627	0.739566	0.795478	1.30445	0.837522	1.35807	1.26622	0.890059	0.717283	1.37354	0.589954	1.02606	0.620126	3.17696	0.965433	1.24751	0.793842	0.629872	NaN	0.708775	0.546796	0.642639	0.58384	0.925899	1.37944	1.43541	0.955195	1.28219	0.932666	0.895539	0.887685	1.14358	NaN	0.913494
6	0.9758	0.466336	0.791509	1.12732	0.786988	0.614072	0.556083	1.14607	1.04611	1.30645	0.999718	0.650578	0.507881	1.38399	1.05593	1.06049	0.900379	1.17791	0.808037	1.08723	0.857946	1.04476	0.824671	0.961043	0.660403	1.16722	0.623331	0.641643	NaN	1.24301	1.0887	1.1684	1.53066	1.16444	0.500739	0.631245	0.749203	0.655248	0.695463	1.48731	1.16286	0.978839	NaN	1.37642	0.642609	1.06523	1.41153	0.964235	0.974154
7	1.36132	1.03887	0.974412	0.955426	1.06194	1.05933	1.71059	1.06408	1.2913	0.990483	0.830572	0.846287	1.00168	0.871803	1.16445	1.14922	0.752296	1.08504	0.973265	1.03077	1.08486	1.18995	0.595813	0.989729	1.16278	0.931863	1.16012	0.83819	NaN	0.816976	1.00908	0.753506	1.065	1.02331	1.18491	1.34023	1.04121	1.40963	1.57272	0.665239	0.774783	1.58729	1.18894	1.1316	1.58804	1.02706	1.22838	0.84121	0.879516
8	1.02401	1.01953	1.52236	1.40788	0.846504	NaN	1.22913	1.0942	0.897882	0.9963	NaN	1.04866	0.859925	0.668059	0.893045	1.01879	NaN	0.939763	1.28681	0.530554	0.913975	NaN	1.2032	1.69821	1.36356	0.92278	1.24551	1.82581	1.6148	1.28066	0.902222	1.10823	0.55496	1.13461	1.62921	1.35914	NaN	1.46695	NaN	1.29825	0.612716	0.886604	0.970911	1.15263	0.338133	0.771129	0.227591	1.03261	0.966201
9	0.832758	1.09339	NaN	0.739148	1.03072	NaN	0.820505	0.778636	0.969492	0.827854	1.11066	0.934539	1.48206	1.07615	0.943537	0.944017	1.51824	0.748849	0.86417	0.87307	0.89952	1.13427	0.963675	0.625499	0.759074	NaN	1.20248	0.795444	0.385202	0.416891	NaN	0.913173	0.928489	0.554595	1.13828	1.19306	1.17787	0.733629	0.731813	0.819658	1.50162	0.858625	0.840153	0.706821	1.48495	0.803632	1.1325	1.29351	1.03722
10	0.806113	1.38188	0.711714	0.770222	1.27385	1.3266	0.683689	0.917009	0.795217	0.87891	1.05905	1.51994	1.14845	NaN	0.943039	0.827482	0.829082	1.04844	1.06771	1.47838	1.2437	0.631021	1.41264	0.725516	1.05419	0.978135	0.76856	0.898912	NaN	1.24246	NaN	1.05669	0.920891	1.12304	0.546867	0.476325	1.03171	0.734547	NaN	0.729541	0.948018	0.688646	NaN	0.632538	0.946269	1.33295	NaN	0.868427	1.14291
[truncated: 131 more columns]
