# Supplementary material for: Determinants of functional synaptic connectivity among amygdala-projecting prefrontal cortical neurons in male mice
Source: Nat Commun. 2023 Mar 25;14:1667. doi: 10.1038/s41467-023-37318-x (PMC10039875; doi:10.1038/s41467-023-37318-x)
Supplement: Supplementary file 4 — Source Data [file 41467_2023_37318_MOESM4_ESM.zip › Source data Figure S8.xlsx]

## Sheet: Sheet1
Figure S8a - see Figure 4d
Figure S8b
Corr. coeff.	'spikeWidth'	'spikeThresh'	'spikeAmp'	'adaptIndex'	'burstIndex'	'maxFireRate'	'sagRatio'	'Rin'	'Cm'	'outputGain'	'connectionProb'	'connectionAmp'	'weightedInput'		p value	'spikeWidth'	'spikeThresh'	'spikeAmp'	'adaptIndex'	'burstIndex'	'maxFireRate'	'sagRatio'	'Rin'	'Cm'	'outputGain'	'connectionProb'	'connectionAmp'	'weightedInput'
'spikeWidth'	1	0.499423	-0.209086	0.160034	-0.23294	-0.615809	-0.208706	0.325736	0.15351	-0.2251	0.0658249	-0.0950892	0.0285495		'spikeWidth'	0	7.97242e-06	0.0779609	0.179323	0.0489358	8.54698e-09	0.0785159	0.00523547	0.197948	0.0572912	0.582756	0.485731	0.811835
'spikeThresh'	0.499423	1	-0.163265	0.0615864	-0.417363	-0.374127	-0.451999	0.164332	0.198309	-0.263925	-0.11378	-3.53723e-05	-0.0315393		'spikeThresh'	7.97242e-06	0	0.170587	0.607308	0.00026489	0.00120606	6.72781e-05	0.167773	0.0949419	0.0250802	0.341274	0.999794	0.792549
'spikeAmp'	-0.209086	-0.163265	1	-0.0346375	-0.024231	-0.0642825	0.00310549	-0.301523	0.271407	-0.0896971	0.0986233	-0.10503	0.0351064		'spikeAmp'	0.0779609	0.170587	0	0.772695	0.839887	0.591638	0.979345	0.0100549	0.0211032	0.453679	0.409819	0.441074	0.769702
'adaptIndex'	0.160034	0.0615864	-0.0346375	1	-0.331298	-0.0586595	0.277028	-0.0366416	-0.201056	0.0576688	0.0994968	-0.111501	0.0380112		'adaptIndex'	0.179323	0.607308	0.772695	0	0.0044731	0.624521	0.0184813	0.759928	0.09036	0.630394	0.405664	0.413282	0.75124
'burstIndex'	-0.23294	-0.417363	-0.024231	-0.331298	1	0.178774	0.232622	-0.179383	0.0113288	-0.127448	-0.0557818	-0.00376866	-0.0747078		'burstIndex'	0.0489358	0.00026489	0.839887	0.0044731	0	0.13296	0.0492547	0.131622	0.924753	0.286033	0.641643	0.978008	0.532828
'maxFireRate'	-0.615809	-0.374127	-0.0642825	-0.0586595	0.178774	1	0.122667	0.0546546	-0.304234	0.485737	-0.0206293	-0.0855062	-0.0939914		'maxFireRate'	8.54698e-09	0.00120606	0.591638	0.624521	0.13296	0	0.304641	0.648401	0.00937035	1.52451e-05	0.863438	0.53093	0.432263
'sagRatio'	-0.208706	-0.451999	0.00310549	0.277028	0.232622	0.122667	1	0.0580149	-0.324339	0.159121	0.12206	-0.123486	0.0222489		'sagRatio'	0.0785159	6.72781e-05	0.979345	0.0184813	0.0492547	0.304641	0	0.62834	0.0054441	0.181851	0.30706	0.364557	0.852832
'Rin'	0.325736	0.164332	-0.301523	-0.0366416	-0.179383	0.0546546	0.0580149	1	-0.269067	0.336975	-0.201291	-0.0835008	-0.304358		'Rin'	0.00523547	0.167773	0.0100549	0.759928	0.131622	0.648401	0.62834	0	0.0222851	0.00379819	0.0899765	0.540644	0.00934013
'Cm'	0.15351	0.198309	0.271407	-0.201056	0.0113288	-0.304234	-0.324339	-0.269067	1	-0.487355	0.157963	-0.0604589	0.100225		'Cm'	0.197948	0.0949419	0.0211032	0.09036	0.924753	0.00937035	0.0054441	0.0222851	0	1.41407e-05	0.185093	0.658031	0.402218
'outputGain'	-0.2251	-0.263925	-0.0896971	0.0576688	-0.127448	0.485737	0.159121	0.336975	-0.487355	1	-0.0980525	0.120481	-0.121489		'outputGain'	0.0572912	0.0250802	0.453679	0.630394	0.286033	1.52451e-05	0.181851	0.00379819	1.41407e-05	0	0.412547	0.376431	0.309345
'connectionProb'	0.0658249	-0.11378	0.0986233	0.0994968	-0.0557818	-0.0206293	0.12206	-0.201291	0.157963	-0.0980525	1	0.0409032	0.862648		'connectionProb'	0.582756	0.341274	0.409819	0.405664	0.641643	0.863438	0.30706	0.0899765	0.185093	0.412547	0	0.760476	2.64084e-23
'connectionAmp'	-0.0950892	-3.53723e-05	-0.10503	-0.111501	-0.00376866	-0.0855062	-0.123486	-0.0835008	-0.0604589	0.120481	0.0409032	1	0.448653		'connectionAmp'	0.485731	0.999794	0.441074	0.413282	0.978008	0.53093	0.364557	0.540644	0.658031	0.376431	0.760476	0	0.000412084
'weightedInput'	0.0285495	-0.0315393	0.0351064	0.0380112	-0.0747078	-0.0939914	0.0222489	-0.304358	0.100225	-0.121489	0.862648	0.448653	1		'weightedInput'	0.811835	0.792549	0.769702	0.75124	0.532828	0.432263	0.852832	0.00934013	0.402218	0.309345	2.64084e-23	0.000412084	0
Figure S8c
mPFC-BLA cells						Non-mPFC-BLA cells						Random mPFC cells
ML position (µm)	Sag ratio	Spike threshold (mV)	Spike half-width (ms)	Bursting index		ML position (µm)	Sag ratio	Spike threshold (mV)	Spike half-width (ms)	Bursting index		ML position (µm)	Sag ratio	Spike threshold (mV)	Spike half-width (ms)	Bursting index
378.688	0.0751926	-39.123	1.2004	3.02963		276.834	0.0836634	-27.5962	0.9631	1.76438		511.032	0.0737901	-40.9318	0.95165	1.17346
98.5061	0.0626558	-36.3487	1.12235	1.49664		178.241	0.118201	-35.5791	1.0922	1.95055		427.887	0.158844	-41.5289	0.8495	1.95413
284.793	0.162477	-42.531	1.2205	2.47619		436.984	0.0197854	-41.8418	1.00505	2.3352		402.604	0.109395	-39.8349	1.01835	2.28477
206.377	0.173004	-36.6899	1.17195	1.53304		424.277	0.0824648	-36.2965	1.0192	2.07538		474.865	0.152811	-43.002	0.69925	2.73874
242.098	0.0452464	-38.865	1.1514	1.91351		294.498	0.0494743	-40.1201	1.01275	1.26503		410.22	0.265594	-46.7607	0.8783	1.88755
297.466	0.178322	-41.2903	0.93145	1.1773		274.408	0.0266463	-37.3602	1.1113	1.70035		488.166	0.197362	-44.9529	1.0218	1.85075
452.462	0.169926	-45.5572	0.79425	2.55215		201.316	0.0720333	-41.8984	1.1022	1.51678		346.034	NaN	NaN	NaN	NaN
320.89	0.188111	-46.3146	0.91805	2.12037		148.85	0.0965938	-39.9397	1.0098	2.75912		201.167	0.0442801	-40.7243	1.15795	2.0436
317.619	0.181595	-34.911	1.0182	1.16142		574.631	0.331533	-45.1865	0.9634	2.37264		481.147	0.157056	-40.2571	0.905	2.72321
432.134	0.118155	-39.2545	1.2318	1.95973		197.475	0.0402883	-34.9953	1.71445	1.54801		173.237	0.0440727	-33.2936	1.75495	1.20624
189.796	0.112316	-43.7866	1.48885	2.65152		142.463	0.0254371	-36.7093	1.43115	1.66961		161.53	0.043177	-34.4072	1.7438	1.64811
268.007	NaN	NaN	NaN	NaN		163.077	0.0646763	-33.7186	1.49855	1.68632		182.56	0.0501307	-32.5839	1.8694	1.3403
327.436	NaN	NaN	NaN	NaN		325.667	0.0643625	-38.6508	1.32035	1.71782		146.123	0.0927081	-37.5788	1.6121	1.72137
581.191	0.332747	-42.1975	0.99825	1.60145		206.048	0.0633989	-37.4689	1.30775	1.62589		173.239	0.0525832	-38.7984	1.426	1.54184
281.962	0.0501132	-38.9016	1.279	1.51479		241.591	0.083546	-32.863	1.90225	1.64323		203.923	0.114096	-40.0507	1.45505	2.39175
457.085	0.210095	-44.4686	1.19595	1.99401		219.068	0.0805482	-36.1794	1.5343	2.65948		119.289	0.0570438	-39.2101	1.69045	1.2839
164.735	0.0533066	-34.4383	1.8349	1.58148		215.244	0.0713669	-36.3475	1.44755	1.91419		158.967	0.0901426	-36.2527	1.2554	1.35
404.953	0.16073	-42.6503	1.8426	2.51813		161.39	0.0229157	-33.5949	1.54395	1.95601		166.814	0.0500955	-37.2287	1.2753	1.50649
116.583	0.072067	-37.3485	1.54295	1.26543		233.012	0.0448682	-33.4156	1.5218	1.3447
134.981	0.0727309	-33.5749	1.6451	1.25911
437.289	0.147197	-41.2464	1.5673	2.1131
405.8	0.149721	-38.0526	2.84055	2.04533
301.768	0.135627	-38.815	1.5729	1.75076
296.782	0.160368	-36.6006	1.8052	1.88915
544.515	0.362835	-36.8597	1.5828	1.42982
404.274	0.341982	-37.9078	1.34095	2.80889
248.64	0.0674441	-28.99	2.19365	1.58713
414.454	0.259425	-40.8397	1.5932	1.57692
395.409	0.0858009	-40.64	1.5897	1.905
60.8605	0.0592281	-34.3989	1.6115	1.58952
189.928	0.0372176	-40.0097	1.82825	1.50625
176.075	0.0886847	-31.8498	2.08845	1.56693
158.099	0.0861011	-32.5845	1.83315	1.5
203.323	0.0826159	-33.4622	1.70855	1.50633
249.858	0.0398322	-38.7312	1.78535	1.79424
356.734	0.193713	-36.838	2.01425	2.00395
332.146	0.140657	-40.3453	1.65455	1.75336
358.138	0.216799	-40.4214	1.3489	1.30588
