# Supplementary material for: Determinants of functional synaptic connectivity among amygdala-projecting prefrontal cortical neurons in male mice
Source: Nat Commun. 2023 Mar 25;14:1667. doi: 10.1038/s41467-023-37318-x (PMC10039875; doi:10.1038/s41467-023-37318-x)
Supplement: Supplementary file 4 — Source Data [file 41467_2023_37318_MOESM4_ESM.zip › Source data Figure S10.xlsx]

## Sheet: Sheet1
Figure S10
P(connection)		Mean conn. strength (pA)		Weighted input (pA)
Above	Below	Above	Below	Above	Below
0	0	NaN	NaN	0	0
0	0	NaN	NaN	0	0
0.214286	0.135135	17.3858	17.0659	3.72553	2.30621
0.08	0.06	17.8381	26.1437	1.42705	1.56862
0	0.0294118	NaN	58.3928	0	1.71744
0	0.0714286	NaN	9.61482	0	0.686773
0	0.111111	NaN	16.4839	0	1.83155
0	0	NaN	NaN	0	0
0.0238095	0.02	9.97734	12.6102	0.237556	0.252204
0	0.0540541	NaN	13.9996	0	0.756738
0	0.047619	NaN	17.9331	0	0.853955
0.0625	0.0606061	9.04687	12.9091	0.565429	0.782371
0	0	NaN	NaN	0	0
0	0	NaN	NaN	0	0
0	0.0192308	NaN	11.7217	0	0.225417
0	0	NaN	NaN	0	0
0	0	NaN	NaN	0	0
0	0	NaN	NaN	0	0
0	0	NaN	NaN	0	0
0.0434783	0.0857143	38.5651	9.90429	1.67674	0.848939
0	0	NaN	NaN	0	0
0	0.107143	NaN	12.4334	0	1.33215
0.0769231	0.0454545	16.1076	7.11067	1.23904	0.323212
0.125	0.0769231	9.77221	9.30517	1.22153	0.715782
0	0	NaN	NaN	0	0
0	0	NaN	NaN	0	0
0	0	NaN	NaN	0	0
0.25	0	18.3786	NaN	4.59465	0
0	0.111111	NaN	11.3167	0	1.25742
0	0	NaN	NaN	0	0
0	0.0909091	NaN	10.3254	0	0.938676
0	0	NaN	NaN	0	0
0	0	NaN	NaN	0	0
0	0	NaN	NaN	0	0
0	0	NaN	NaN	0	0
0.153846	0.0333333	10.4096	7.73672	1.60147	0.257891
0	0.190476	NaN	24.8506	0	4.73345
0	0.0740741	NaN	8.94513	0	0.662602
0	0.0714286	NaN	12.6535	0	0.90382
0	0.0588235	NaN	5.96062	0	0.350625
0	0	NaN	NaN	0	0
0	0	NaN	NaN	0	0
0	0	NaN	NaN	0	0
0.133333	0.0416667	7.36215	11.093	0.981619	0.462207
0	0	NaN	NaN	0	0
0	0.142857	NaN	16.4133	0	2.34475
0.142857	0	11.9346	NaN	1.70495	0
0.0833333	0.0714286	9.54144	9.99529	0.79512	0.713949
0.027027	0.117647	13.2972	13.991	0.359384	1.646
0	0.0217391	NaN	17.6225	0	0.383098
0	0	NaN	NaN	0	0
0	0	NaN	NaN	0	0
0	0.0454545	NaN	5.09869	0	0.231758
0	0.0714286	NaN	19.3525	0	1.38232
0	0.027027	NaN	37.7786	0	1.02104
0	0.0526316	NaN	10.1824	0	0.535917
0	0	NaN	NaN	0	0
0.0454545	0.210526	19.6572	28.7531	0.893508	6.05329
0.0322581	0.1	21.7491	28.8441	0.701585	2.88441
0	0.025	NaN	10.4329	0	0.260822
0	0	NaN	NaN	0	0
0.214286	0.0689655	17.4807	12.542	3.74587	0.864963
0	0	NaN	NaN	0	0
0	0	NaN	NaN	0	0
0	0	NaN	NaN	0	0
0	0.0357143	NaN	75.6264	0	2.70094
0	0.0869565	NaN	11.1655	0	0.970909
0	0	NaN	NaN	0	0
0	0.105263	NaN	11.0648	0	1.16472
0	0	NaN	NaN	0	0
NaN	0.0625	NaN	14.114	NaN	0.882127
NaN	0	NaN	NaN	NaN	0
0	0	NaN	NaN	0	0
0	0.047619	NaN	6.40724	0	0.305107
0	0	NaN	NaN	0	0
0	0	NaN	NaN	0	0
NaN	0	NaN	NaN	NaN	0
0	0.05	NaN	8.71911	0	0.435956
0	0	NaN	NaN	0	0
0	0.0555556	NaN	6.28477	0	0.349154
0.05	0	15.5217	NaN	0.776084	0
0	0	NaN	NaN	0	0
0	0.0769231	NaN	19.5207	0	1.5016
0.0204082	0.0441176	10.3035	19.708	0.210276	0.86947
0.037037	0.108108	16.6518	22.7449	0.616733	2.45891
0.0740741	0	33.1922	NaN	2.45868	0
0	0	NaN	NaN	0	0
0	0.0714286	NaN	23.1604	0	1.65432
0	0	NaN	NaN	0	0
0	0	NaN	NaN	0	0
0	0.166667	NaN	7.56964	0	1.26161
0	0	NaN	NaN	0	0
